# Supplementary material for: Fasciola hepatica Extracellular Vesicles isolated from excretory-secretory products using a gravity flow method modulate dendritic cell phenotype and activity
Source: PLoS Negl Trop Dis. 2020 Sep 8;14(9):e0008626. doi: 10.1371/journal.pntd.0008626 (PMC7521716; doi:10.1371/journal.pntd.0008626)
Supplement: S1 Table — (XLSX) [file pntd.0008626.s003.xlsx]

## Sheet: Sheet1
Table S1: Identification of proteins by LC-MS/MS within the proteome of F. hepatica total EV population isolated by gravity flow compared with the 15K and 120K specific populations isolated by differential centrifugation
EV isolated by gravity flow						Comparison with datasets from F. hepatica EV isolated by differential centrifugation
		EV_1	EV_2	EV_1	EV_2	EV-free FhES	15K	120K	EV-free FhES	15K	120K
ID	DE	Unique peptide		emPAI		Unique peptide			emPAI			Cwiklinski et al., 2015b	de la Torre-Escudero et al., submitted	175 subset (Murphy et al. specific)
BN1106_s2471B000098	MDR1/P-gp	60	59	6.9854	9.4861	7	40	43	1.3232	8.441	19.27	X	X
BN1106_s3585B000136	Myoferlin	59	59	8.4867	9.5395	0	32	46	0	2.7264	13.961	X	X
BN1106_s6576B000103	Ubiquitin	6	5	95.601	133.32							X	X
BN1106_s3009B000044	Carbonic anhydrase	7	7	3.8616	4.5402	2	1	3	1.3657	0.21796	1.2769	X	X
BN1106_s309B000234	Hsp70	39	38	22.063	36.984	28	32	36	16.998	48.304	23.353	X
BN1106_s3261B000048	Otoferlin	58	51	5.153	4.9929	0	29	46	0	1.8365	31.151	X	X
BN1106_s1871B000313	Programmed cell death 6-interacting protein (ALIX)	50	44	11.819	13.117	0	27	32	0	7.9023	12.966	X	X
BN1106_s1300B000145	Radixin	41	36	30.455	19.924	3	37	18	0.79831	42.682	6.4167	X
BN1106_s3396B000087	ATP-binding cassette subfamily D (ALD) member 4	24	24	10.181	9.8553	1	14	16	0.53237	9.1828	27.901		X
BN1106_s390B000196	Syntenin-1	14	15	77.799	58.728	0	6	10	0	3.7337	9.3309	X	X
BN1106_s175B000200	Hexokinase	27	29	11.755	18.574	7	23	14	5.0542	22.625	13.024	X	X
BN1106_s617B000566	Leucine aminopeptidase	31	29	42.164	68.4	29	17	18	32.62	86.136	30.323	X	X
BN1106_s2615B000090	Myoferlin	33	32	4.0475	3.7662	1	25	29	1.0581	3.7318	28.851	X	X
BN1106_s945B000218	Annexin	24	23	9.2288	12.093	2	9	18	0.12512	6.0747	13.664	X	X
BN1106_s274B000296	ABCB1/mdr1	43	42	3.0933	4.3137	3	37	25	0.63264	8.6872	2.5225	X	X
BN1106_s6006B000040	Cubulin	6	6	23.166	19.809	0	0	5	0	0	46.275	X
BN1106_s2963B000136	BRO1 domain-containing protein (ALIX)	22	21	7.336	8.3039	0	2	12	0	0.18605	18.873	X	X
BN1106_s6840B000044	Uncharacterised	2	2	15.498	32.492	1	3	4	23.028	33.031	238.4
BN1106_s819B000364	Annexin	28	26	20.94	37.196	11	11	17	1.679	13.007	12.433	X	X
BN1106_s3001B000132	Uncharacterised	10	10	7.8932	9.6684	4	3	4	9.246	4.0813	6.0556	X	X
BN1106_s3001B000132	Uncharacterised	2	2	8.7652	7.87	4	3	4	9.246	4.0813	6.0556	X	X
BN1106_s3266B000046	Annexin	29	26	7.9819	6.848	0	12	17	0	1.8713	7.1258	X	X
BN1106_s1191B000313	Loss of heterozygosity 11 chromosomal region 2 gene A protein homolog;Putative vacuolar protein sorting 26, vps26;von Willebrand factor A domain-containing protein 5A	31	30	4.7993	4.9644	2	8	9	0.093218	2.902	2.661	X	X
BN1106_s584B000350	Glucose transporter-2	13	10	1.5939	1.7796	1	5	11	0.057555	78.163	18.896	X	X
BN1106_s1437B000141	Vacuolar protein sorting-associated protein	20	21	5.4564	7.0528	0	5	9	0	1.3897	4.6818	X	X
BN1106_s1026B000543	Universal stress protein	12	12	126.14	125.94	0	4	8	0	3.7051	25.487		X
BN1106_s4740B000062	Syntenin-1	10	9	9.4233	8.3476	0	3	10	0	2.6472	21.535	X	X
BN1106_s500B000161	Annexin B2	17	15	7.6973	7.6676	2	5	13	0.21457	2.776	3.7149	X	X
BN1106_s4252B000085	Elongation factor 1-alpha	26	26	6.1727	8.0455	4	18	11	2.5519	13.171	6.9406
BN1106_s2907B000133	Actin	19	20	7.2673	9.427	4	8	3	32.156	22.889	6.5071	X
BN1106_s551B000321	Uncharacterised	18	17	15.049	14.779	0	6	9	0	3.0941	5.9778	X
BN1106_s3227B000227	Enolase	26	22	3.406	3.5051	23	14	15	30.557	2.3766	5.0973	X
BN1106_s8490B000026	Cathepsin L1	9	9	1.421	1.4278	14	4	11	50.656	432.26	23.918	X
BN1106_s3747B000112	IST1 homolog	15	15	9.2951	15.961	0	5	13	0	7.4371	22.708	X	X
BN1106_s2878B000056	Venom allergen-like (VAL) 7 protein	4	4	4.3129	5.3637	1	0	4	0.17761	0	3.4078	X
BN1106_s246B000252	Phosphoenolpyruvate carboxykinase (GTP)	23	23	2.3937	3.5262	17	12	14	8.486	7.9175	3.2225		X
BN1106_s8038B000016	Uncharacterised	11	11	7.5892	7.0561	2	0	4	1.6023	0	3.2069	X	X
BN1106_s468B000343	Xaa-Pro dipeptidase (M24 family)	23	25	3.3514	6.4034	7	10	6	9.4845	12.152	2.0172		X
BN1106_s521B000167	Sodium potassium transporting ATPase alpha subunit	32	28	1.4375	1.623	0	19	21	0	4.1126	2.4158	X	X
BN1106_s487B000135	Uncharacterised	28	29	5.5419	5.5897	3	5	11	0.90535	4.2578	3.8734		X
BN1106_s6821B000024	Uncharacterised	7	6	0.98473	1.3733	3	1	7	3.5855	1.1256	20.904	X	X
BN1106_s204B000249	Calpain	23	26	1.2541	2.4558	3	19	10	0.32449	6.052	1.4285		X
BN1106_s606B000244	Uncharacterised	13	13	2.8215	3.9347	0	5	9	0	1.4925	10.518		X
BN1106_s2100B000128	EH domain-containing protein 1;Putative endocytosis/signaling protein ehd1	21	21	6.3252	6.2294	0	12	10	0	3.7004	4.2452		X
BN1106_s171B000376	Vesicle-associated membrane protein 7 (SNARE)	6	7	7.0856	6.5151	0	2	7	0	1.5461	11.182	X	X
BN1106_s4860B000047	Tubulin beta-3	19	17	4.8162	6.7164	1	14	12	0.19777	16.348	8.7784		X
BN1106_s233B000262	Malic enzyme	17	22	1.8367	2.8832	9	17	8	8.0146	6.1778	1.3803	X	X
BN1106_s2277B000049	Retinol dehydrogenase	19	17	5.0431	6.4168	0	4	6	0	1.1246	3.3866	X	X
BN1106_s440B000223	Uncharacterised	12	10	10.4	14.503	1	3	1	1.2294	3.7372	0.2425	X	X
BN1106_s3353B000056	Synaptotagmin	15	14	3.5088	2.6884	0	4	6	0	0.65044	4.8004	X	X
BN1106_s4469B000065	Fructose-bisphosphate aldolase	20	19	5.0484	6.4605	16	8	10	42.842	5.2564	5.9896	X	X
BN1106_s912B000169	Charged multivesicular body protein 2A	6	7	5.6007	7.8104	0	6	8	0	4.0243	7.3943	X	X
BN1106_s1819B000120	Cell polarity protein;Serine/threonine-protein kinase PAK 1;Serine/threonine-protein kinase PAK 3;Protein kinase	20	19	18.375	25.625	0	5	7	0	5.523	4.9763		X
BN1106_s2318B000216	Retinaldehyde binding protein-related;Alpha-tocopherol transfer protein-like	14	14	3.0987	3.302	1	4	9	0.13043	1.2902	1.5246		X
BN1106_s1285B000159	Sphingomyelinase	9	9	1.1654	1.6252	5	4	5	1.3901	5.1458	3.4651	X	X
BN1106_s658B000223	Actin	18	18	4.3538	5.1456	0	8	3	0	4.6213	0.35064
BN1106_s4131B000138	GLIPR1-like protein 1	10	10	23.002	23.746	1	2	6	0.25975	1.2819	10.617	X	X
BN1106_s586B000374	Natterin-4/DM9 domain-containing protein	12	10	46.859	45.429	0	5	0	0	7.5966	0	X	X
BN1106_s4026B000080	Thioredoxin	13	11	357.41	177.49	9	9	3	29.327	92.471	65.885	X
BN1106_s4840B000058	Otoferlin	12	9	1.8441	1.1374	0	6	11	0	0.92785	10.072	X	X
BN1106_s435B000243	Phospholipid-transporting ATPase IIB;ATP9A protein	13	13	1.3762	1.2945	0	5	7	0	0.52194	0.64781		X
BN1106_s4767B000028	Uncharacterised	7	7	6.0303	6.7257	0	3	3	0	7.2087	1.2107	X
BN1106_s1985B000403	Phosphodiesterase-nucleotide pyrophosphatase	7	7	1.3574	1.5643	3	1	7	0.6464	0.083364	18.356	X	X
BN1106_s3396B000086	ATP-binding cassette subfamily D (ALD) member 4	7	6	2.0696	2.2386	0	7	7	0	7.872	5.3282		X
BN1106_s7079B000034	Leucine aminopeptidase	16	16	2.6401	4.0289	11	12	11	8.0866	15.922	9.9654	X	X
BN1106_s2091B000373	Heat shock protein 70 (Hsp70)-4, putative;Heat shock protein 105	26	34	0.78735	1.9108	2	22	11	0.4008	6.0816	0.67058		X
BN1106_s3172B000053	Tyrosine 3-monooxygenase;14-3-3 protein	16	15	6.8308	7.4899	6	7	11	2.4495	7.0764	7.2688		X
BN1106_s3033B000087	Phosphoglycerate kinase (EC 2.7.2.3)	16	15	2.8538	2.3718	7	10	9	1.629	3.8243	3.7649		X
BN1106_s771B000467	Fatty-acid amide hydrolase 1;Amidase	17	18	1.0964	1.7541	0	3	8	0	0.71927	1.4743		X
BN1106_s4069B000247	Alpha-actinin	23	23	0.53552	0.889	15	29	3	4.7435	31.595	0.18338	X
BN1106_s4176B000102	Synaptosomal-associated protein 25	9	9	4.5163	5.5462	0	9	11	0	8.6803	14.216		X
BN1106_s1475B000059	ATP-binding cassette subfamily B (MDR/TAP) member 1;SMDR2;Multidrug resistance protein	25	20	1.0526	1.2667	0	11	9	0	0.68108	0.70932
BN1106_s4074B000042	Protein CBR-FTT-2;Tyrosine 3-monooxygenase/tryptophan 5-monooxygenase activation protein;14-3-3 protein	15	13	10.139	7.9177	8	8	10	7.1753	8.8358	6.0082
BN1106_s1081B000242	Glutathione S-transferase sigma class	13	13	5.2929	7.3812	11	2	9	31.121	0.8	14.949	X	X
BN1106_s8098B000020	Cathepsin L2	7	6	0.58213	0.62515	12	2	8	29.018	199.53	37.86	X	X
BN1106_s3272B000112	Multidrug resistance protein 1, 2, 3 (P glycoprotein 1, 2, 3);ATP-binding cassette subfamily B (MDR/TAP) member 1;Multidrug resistance protein 1	22	22	2.7651	3.3025	0	13	9	0	1.8602	1.1682
BN1106_s440B000226	Uncharacterised	7	7	7.8196	10.905	1	0	4	0.29007	0	4.391	X
BN1106_s4560B000072	CD63 antigen;Tetraspanin	5	3	2.3545	1.1523	3	4	5	4.058	9.0158	10.908	X	X
BN1106_s2655B000264	Charged multivesicular body protein	13	13	15.191	15.58	0	0	11	0	0	22.659	X	X
BN1106_s1172B000096	Rab 27A	8	8	18.876	16.657	0	3	6	0	4.7431	8.5955	X
BN1106_s1007B000177	NEDD4-like E3 ubiquitin-protein ligase WWP1	14	14	2.1415	2.1294	0	3	7	0	0.40381	0.86747		X
BN1106_s435B000242	Phospholipid-translocating ATPase	14	13	0.87758	0.96883	0	7	7	0	1.2905	0.96917	X	X
BN1106_s3428B000062	Otoferlin	8	8	3.342	3.9978	0	8	9	0	3.1853	34.717	X	X
BN1106_s3804B000157	Uncharacterised	17	15	4.1883	4.7345	0	4	7	0	1.2892	2.7189		X
BN1106_s1442B000167	Uncharacterised	4	4	7.8634	10.966							X
BN1106_s1614B000280	Peroxiredoxin	5	6	1.7212	3.6771	5	5	3	108.58	33.893	21.955	X
BN1106_s4672B000098	Rho GDP-dissociation inhibitor	10	10	12.281	28.058	0	2	9	0	0.82322	6.9671		X
BN1106_s1679B000169	Universal stress protein	9	10	13.287	10.513	0	1	2	0	1.1771	0.50337
BN1106_s3610B000066	Coiled-coil and C2 domain-containing protein 1A	19	18	0.49625	0.77675	0	10	8	0	0.7054	0.39946
BN1106_s686B000273	14-3-3 epsilon;Tyrosine 3-monooxygenase/tryptophan 5-monooxygenase activation protein	12	12	5.7385	5.5816	7	11	13	3.1738	20.899	17.074		X
BN1106_s1142B000130	Syntaxin 1A	11	13	1.7521	2.6745	0	10	15	0	4.7737	5.6808		X
BN1106_s5174B000030	GAPDH	7	7	6.4908	6.6195	6	3	3	12.894	3.7756	2.4256	X
BN1106_s1307B000310	Transient receptor potential cation channel	19	17	0.21542	0.2693	0	5	16	0	0.10329	0.47891		X
BN1106_s214B000742	Tegumental calcium-binding EF-hand protein	3	3	4.758	3.9512	0	2	2	0	3.5589	1.9122		X
BN1106_s605B000204	Rab GDP dissociation inhibitor alpha	18	19	1.3277	2.3411	3	0	5	0.44238	0	1.4676		X
BN1106_s1377B000259	Anion exchange protein	21	17	0.50572	0.46199	0	1	2	0	0.029396	0.07208		X
BN1106_s4862B000066	V-type H+-transporting ATPase subunit I	10	11	0.76316	0.78406	0	4	5	0	0.88457	1.1237	X	X
BN1106_s626B000339	Atpase, class VI, type 11c, putative;Phospholipid-translocating ATPase	15	12	0.2946	0.27136	0	10	11	0	0.43353	0.47597		X
BN1106_s216B000184	Uncharacterised	12	10	2.2439	1.4361	1	0	3	0.088983	0	1.447	X	X
BN1106_s793B000177	Cathepsin B6/8	7	7	1.697	1.5239	6	6	8	1.999	3.0099	2.4599	X	X
BN1106_s3182B000117	Myosin heavy chain	12	21	0.088841	0.25923	0	63	6	0	4.2824	0.13283		X
BN1106_s1110B000106	Cubulin	7	5	1.0123	0.8492	4	3	6	6.0555	2.8983	3.3388	X
BN1106_s2858B000111	Vacuolar protein sorting-associated protein VTA1	9	9	1.7626	1.8985	0	5	9	0	4.1374	4.6067	X	X
BN1106_s1459B000183	Malate dehydrogenase	12	12	2.1136	3.2744	13	4	2	4.496	0.89985	0.26075	X	X
BN1106_s7334B000020	Synaptotagmin	13	12	1.0094	1.1281	0	2	3	0	0.30953	1.4827		X
BN1106_s1861B000097	Legumain 4/5	9	8	0.82079	1.2641	8	5	8	1.9966	3.1671	2.0289	X	X
BN1106_s1320B000236	Heat shock protein 90	13	14	0.48107	0.86148	6	8	4	11.285	5.0184	1.7444
BN1106_s1057B000126	DnaJ (Hsp40) homolog	15	13	1.2573	2.315	0	5	7	0	0.87713	2.3965		X
BN1106_s1581B000120	Anoctamin	10	7	0.37289	0.32226	0	5	5	0	1.1567	0.57118	X	X
BN1106_s2316B000077	Vacuolar assembly/sorting protein D1D2-like protein (MVB1-ECSRTIII)	9	9	2.4644	5.6435	0	1	9	0	0.25405	43.832	X	X
BN1106_s538B000488	Uncharacterised	16	17	0.55777	0.68231	0	7	0	0	0.65446	0		X
BN1106_s1403B000129	Plastin-2	12	13	0.97006	1.2598	9	9	6	6.4307	6.4834	1.7506	X	X
BN1106_s92B000560	T-cell immunomodulatory protein	8	9	0.81902	1.0153	0	0	6	0	0	3.3955	X	X
BN1106_s1823B000148	Lysosome-associated membrane glycoprotein	3	3	11.955	6.3472									X
BN1106_s1444B000095	Dynein light chain	7	6	24.511	10.375									X
BN1106_s50B000678	Glutathione S-transferase omega class	11	10	2.8805	3.4682	8	3	10	4.029	2.8272	4.7148		X
maker-scaffold2403-augustus-gene-0.24	Alpha tubulin	7	5	0.21632	0.21464									X
BN1106_s7830B000018	Glutathione S-transferase mu 27 class	9	8	1.6502	1.4868	4	0	3	19.088	0	1.3296
BN1106_s617B000567	Leucine aminopeptidase	9	8	11.804	16.461	6	3	4	15.551	15.308	7.8395	X	X
BN1106_s101B000531	Actin	9	8	4.997	6.4129	3	3	1	23.278	16.923	3.3072
BN1106_s1490B000080	Amino acid permease	7	5	0.59918	0.6683	0	3	3	0	0.61494	1.5632	X	X
BN1106_s739B000131	Tegumental antigen	8	7	9.6946	11.14									X
BN1106_s973B000182	Autophagy-related protein 9a	18	17	0.48141	0.54825	0	4	6	0	0.23318	0.31068		X
BN1106_s114B000615	Cubulin	5	5	1.3262	1.4571	2	2	3	1.5739	1.8696	6.8577	X
BN1106_s2572B000071	Rab-protein 10;Rab-related GTP-binding protein	15	14	4.5628	4.7133	0	1	5	0	1.0469	5.1635
BN1106_s2879B000106	Sh3-containing grb2-like protein 1 (Endophilin II);Endophilin-A3	7	7	4.7708	3.1481	0	3	4	0	1.8239	1.8779
BN1106_s1187B000336	Syntaxin-binding protein	17	14	0.61334	0.68326	0	4	6	0	1.0975	0.87615		X
BN1106_s1515B000336	Filamin	14	18	0.084847	0.15613	10	29	7	2.1227	1.0142	0.12707
BN1106_s1739B000159	Elongation factor 2	15	15	0.45675	0.591	14	14	4	3.5549	2.3134	0.22421
BN1106_s5689B000026	DM9 domain-containing protein	4	4	1.5327	2.1374				0	0	0.88267	X	X
BN1106_s360B000346	Glycerol kinase	13	14	0.65068	0.99609	0	7	8	0	5.3173	1.7488		X
BN1106_s495B000228	Heat shock 70 kDa protein cognate 4;Heat shock protein 4 heat shock cognate 70 protein;Heat shock cognate protein;Heat shock protein 70;Uncharacterized protein;Heat shock cognate 70	17	14	0.66127	0.66493	0	6	5	0	0.71731	0.40372
BN1106_s1079B000440	Eukaryotic translation initiation factor 5A	10	7	7.1031	5.1733	0	5	5	0	2.0449	4.5573
BN1106_s2349B000191	Gelsolin;Severin	16	15	1.3855	1.9322	8	4	0	5.0631	0.49514	0		X
BN1106_s2407B000104	Endocytosis/signaling protein EHD1	18	11	1.3171	0.86811	0	7	8	0	1.5178	2.3015
BN1106_s3213B000041	Triosephosphate isomerase (EC 5.3.1.1)	14	13	4.2895	5.2775	16	1	7	25.642	0.44181	2.5529		X
BN1106_s1630B000272	Capn7 protein;Calpain-7 (C02 family)	10	12	0.45857	0.70053	0	2	3	0	0.11423	0.37489		X
BN1106_s739B000132	Uncharacterised	10	10	2.6637	3.2178	0	3	7	0	2.777	3.6132	X	X
BN1106_s3971B000090	Serine/threonine kinase;Serine/threonine-protein kinase NIM1	15	14	0.82149	0.96117	0	5	8	0	0.61228	1.6742		X
BN1106_s2985B000113	Reverse transcriptase;rab15, 13, 10, 1, 35, 5, and;Protein argonaute-2;Ras-related protein Rab-35;SJCHGC02927 protein	9	9	0.81781	1.0291	0	1	5	0	0.43588	1.0214		X
BN1106_s4413B000122	Uncharacterised	10	9	0.69162	1.0745	3	2	7	2.3651	0.5325	4.3785	X
BN1106_s961B000155	Tetratricopeptide repeat protein 39B	12	11	0.34351	0.43783	0	7	5	0	2.0001	0.78849		X
BN1106_s1908B000177	Ras-like GTP-binding protein Rho1	12	9	3.8484	3.2906	0	3	4	0	1.7428	4.8041	X
BN1106_s4651B000094	Cystatin-1	6	7	14.238	26.187	6	5	4	11.674	12.738	6.3694	X	X
BN1106_s4811B000069	Uncharacterised	9	9	1.3591	1.6708	0	5	5	0	1.0654	0.85174		X
BN1106_s4767B000027	Uncharacterised	7	5	2.601	2.3716	0	2	0	0	2.5258	0	X	X
BN1106_s5276B000036	Ubiquitin-activating enzyme	13	13	0.19523	0.27226	4	15	2	0.27758	0.93549	0.074144
BN1106_s189B000725	Synaptotagmin-like protein 4	9	8	0.55423	0.86253	0	1	3	0	0.17818	0.55078		X
BN1106_s5369B000082	Cell division control protein 48 aaa family protein (Transitional endoplasmic reticulum atpase)	14	14	0.5418	0.75556	0	7	1	0	2.4725	0.25579		X
BN1106_s1518B000071	Fructose-bisphosphate aldolase (EC 4.1.2.13)	14	13	1.195	1.5218	15	6	1	3.2289	2.1858	0.16984		X
BN1106_s844B000259	Rab 11b	9	9	0.98218	2.3172	0	5	10	0	2.6834	46.328	X	X
BN1106_s3189B000243	Superoxide dismutase [Cu-Zn] (EC 1.15.1.1)	6	6	2.9566	2.1007	3	1	0	2.1934	1.2105	0
BN1106_s258B000276	Rab 8	6	5	2.2351	3.1169	0	3	6	0	5.1354	11.723	X
BN1106_s1620B000120	Lysosomal Pro-X carboxypeptidase	7	7	0.4841	0.60366	5	5	5	6.4961	2.1415	2.2518	X	X
BN1106_s2110B000156	ATP synthase alpha subunit vacuolar	11	11	0.35185	0.54603	0	1	4	0	0.50468	0.57558
BN1106_s1727B000096	Serpin	12	9	2.0771	1.8189	8	6	5	2.1063	3.6798	1.0824		X
BN1106_s1772B000188	Cathepsin B-like	8	9	0.52639	0.81189	2	2	3	1.3723	0.80588	0.56555	X	X
BN1106_s335B000427	SH3-domain GRB2-like endophilin	9	8	7.1628	7.9041	0	3	6	0	4.7802	5.726	X	X
BN1106_s6094B000080	Williams-beuren syndrome critical region protein-related;Uncharacterized protein;SJCHGC07023 protein;Vacuolar protein sorting-associated protein 37B	9	8	1.4542	1.319	0	0	4	0	0	0.78817
BN1106_s18772B000008	H+-transporting ATPase	10	9	2.3781	2.4015	0	5	5	0	4.0414	4.3801	X	X
BN1106_s208B000185	Ubiquitin-protein ligase BRE1	12	11	0.35246	0.30602	2	6	1	0.12364	0.75912	0.051548		X
BN1106_s214B000744	Tegumental calcium-binding EF-hand protein	8	8	2.696	4.4175				0	0.88873	0		X
BN1106_s31B000425	ATP-dependent transporter	11	9	0.16836	0.18628	0	7	1	0	0.39963	0.041092
BN1106_s2349B000188	Gelsolin	13	11	1.7302	1.8954	6	6	0	9.1721	4.9635	0	X	X
BN1106_s370B000272	Uncharacterised	11	11	1.6657	1.6147				0	0.35507	0.24222		X
BN1106_s722B000265	Uncharacterised	7	5	1.5107	1.4067	0	4	4	0	2.5423	4.7008
BN1106_s1896B000189	Tetraspanin-CD63 receptor;Tetraspanin-CD63 receptor	2	2	2.5052	3.4937	2	0	2	0.91924	0	2.5114
BN1106_s1971B000297	4-methyl-5(B-hydroxyethyl)-thiazole monophosphate biosynthesis	11	11	4.4294	7.3558	6	1	5	13.789	0.28316	6.0615
BN1106_s142B000312	Cellular retinaldehyde-binding/triple function, C-terminal,domain-containing protein;lipid-binding protein;Alpha-tocopherol transfer protein-like;SJCHGC04629 protein	8	8	0.49537	0.77533									X
BN1106_s765B000147	Ras-related protein Rap-1b	7	10	1.9647	4.7121	0	3	4	0	0.98019	4.5721
BN1106_s11605B000010	Cubulin	8	6	1.9181	1.1116	0	0	2	0	0	0.74933	X
BN1106_s2400B000186	Glutamine synthase	15	12	0.67247	0.69035	1	5	1	0.40953	0.38982	0.1961	X	X
BN1106_s950B000307	Multiple PDZ domain protein	18	14	0.20464	0.21596									X
BN1106_s637B000246	Ras-related protein Ral-A	5	5	1.7861	2.4908	0	4	3	0	4.3164	8.3084	X	X
BN1106_s6543B000070	Charged multivesicular body protein 5	7	7	1.6616	1.6455	0	6	8	0	4.823	5.6844	X
BN1106_s2597B000195	Snf7-related;Charged multivesicular body protein 4;Charged multivesicular body protein 4b	4	3	0.48551	0.67707	0	0	3	0	0	0.47295
BN1106_s1498B000257	Niemann-Pick C1 protein	9	9	0.1612	0.25136	1	10	7	0.21681	1.1166	1.1125	X	X
BN1106_s1568B000271	Guanine nucleotide-binding protein subunit beta	9	8	0.76164	1.1966							X	X
BN1106_s438B000721	Uncharacterised	16	14	0.41006	0.48828	0	10	5	0	0.99779	0.34187
BN1106_s98B000759	Leukotriene A4 hydrolase	12	12	0.59759	0.68636	2	1	0	0.30882	0.55436	0		X
BN1106_s5767B000030	Glutamate dehydrogenase	12	8	1.4289	1.3742	19	9	13	81.394	9.5403	33.292	X
BN1106_s823B000216	Retinaldehyde binding protein-related	14	12	1.2957	1.807	0	0	2	0	0	0.21621		X
BN1106_s178B000373	Gamma-soluble NSF attachment protein	11	13	0.7914	1.3978	0	5	5	0	1.111	0.68602		X
BN1106_s12B000465	Long-chain-fatty-acid--CoA ligase 5;Long-chain-fatty-acid--CoA ligase	11	8	0.31904	0.28151	0	1	3	0	0.068865	0.35499
BN1106_s1633B000182	ATP synthase subunit beta vacuolar;V-type H+-transporting ATPase subunit B	8	7	0.25207	0.35153	0	0	3	0	0	0.53815		X
BN1106_s43B000505	Pcd6 interacting protein-related;Protein-tyrosine phosphatase	11	12	0.083558	0.12815	0	2	4	0	0.051526	0.089849
BN1106_s2234B000252	Cationic amino acid transporter	9	6	0.25481	0.24189							X	X
BN1106_s92B000559	TBC1 domain family;T-cell immunomodulatory protein	7	7	0.52458	0.44312	0	1	7	0	0.62674	2.246	X	X
BN1106_s214B000741	Tegumental calcium-binding EF-hand protein	6	4	1.6198	1.0259									X
BN1106_s284B000287	Myoglobin	6	6	2.9682	4.1393	12	1	0	51.551	1.1012	0	X
BN1106_s344B000191	Nucleoside diphosphate kinase	6	7	5.0301	5.7593	5	0	0	12.08	0	0
BN1106_s403B000429	C2 calcium/lipid-binding region, CaLB,IPR000008 C2 calcium-dependent membrane targeting,domain-containing protein;CG33555-PC-like protein;Uncharacterized protein;Synaptotagmin-like protein 4	7	8	0.16705	0.30383	0	4	1	0	0.28269	0.056485
BN1106_s949B000146	Dynein light chain	5	6	8.5317	9.1208									X
BN1106_s5751B000130	Pleckstrin homology domain-containing family B	7	5	1.496	0.87984	0	0	3	0	0	1.3629	X	X
BN1106_s3714B000093	Lipopolysaccharide-induced tumor necrosis factor-alpha factor homolog	7	7	1.045	1.4574	0	0	3	0	0	4.1586	X
BN1106_s769B000142	L-lactate dehydrogenase (EC 1.1.1.27)	9	8	0.73196	0.88163	10	0	3	3.0016	0	0.37242
BN1106_s10348B000022	Glutathione peroxidase	8	7	3.6356	5.0701	0	3	1	0	2.7529	0.35004		X
BN1106_s1314B000437	Dynein heavy chain	6	5	0.017722	0.020528	0	69	2	0	1.0931	0.018173
BN1106_s369B000200	Major egg antigen (P40)	12	12	0.70903	0.89556	0	6	2	0	0.85847	0.28851		X
BN1106_s2376B000177	WW domain-binding protein 2	7	8	0.44561	0.62142									X
BN1106_s1007B000175	Uncharacterised	9	6	0.40486	0.29412	0	3	3	0	0.47453	0.30089		X
BN1106_s20B000502	Rho GTPase-activating protein 44	8	7	0.10705	0.13106	0	11	0	0	0.55332	0
BN1106_s2937B000224	Transketolase	10	12	0.2979	0.57111	13	8	4	2.7735	1.272	0.54989		X
BN1106_s908B000155	NEM-sensitive fusion protein 2;Vesicle-fusing ATPase	10	10	0.25126	0.39078	0	6	5	0	0.93176	0.62107
BN1106_s9130B000051	Glyoxalase II (Hydroxyacylglutathione hydrolase)	6	8	1.4977	1.5381	13	3	6	8.4393	1.5283	1.4967
BN1106_s4747B000095	Sorcin;Programmed cell death protein	2	2	0.89319	0.67164	0	2	2	0	1.4658	2.7633
BN1106_s1228B000120	Fatty acid binding protein Fh_2	9	5	3.242	1.2933	13	7	0	39.128	10.684	0		X
BN1106_s2325B000322	STAM binding protein	7	8	0.40786	0.65809	0	3	3	0	0.4039	0.58942		X
BN1106_s417B000229	Camp-dependent protein kinase type II-alpha regulatory subunit	10	10	0.72503	1.0111				0	0.14954	0.12471		X
BN1106_s915B000136	Tetraspanin;Tetraspanin-1	8	9	0.49524	1.1162	1	1	4	0.25844	0.47674	2.0905	X	X
BN1106_s1383B000093	Retinol dehydrogenase 11;short chain dehydrogenase	9	8	0.8494	1.3529								X
BN1106_s4290B000110	Adenylyl cyclase-associated protein	4	6	0.28758	0.61143	2	3	3	0.62283	0.23888	0.76259
BN1106_s2505B000147	6-phosphogluconate dehydrogenase, decarboxylating (EC 1.1.1.44)	12	8	0.44926	0.38526	1	7	3	0.090054	1.166	0.24476		X
BN1106_s2434B000197	Actin-interacting protein 1	8	8	0.33908	0.37425	11	0	2	5.2943	0	0.32876		X
BN1106_s746B000284	Chaperonin containing t-complex protein 1	11	9	0.48679	0.41427	0	4	5	0	0.58072	1.0522
BN1106_s10332B000011	Cathepsin L1	3	4	0.19526	0.2723	7	1	5	9.1366	0.35289	23.759	X	X
BN1106_s2489B000362	Lysosome-associated membrane glycoprotein	6	4	0.62009	0.72727	0	0	5	0	0	3.3234	X	X
BN1106_s2100B000129	Endocytosis/signaling protein EHD1	8	7	1.2799	1.5276	0	6	7	0	2.3264	4.3609
BN1106_s2165B000367	Aspartyl aminopeptidase	7	9	0.098366	0.15247	2	6	3	1.215	0.39365	0.36323
BN1106_s2082B000218	Fructose-bisphosphate aldolase (EC 4.1.2.13)	8	8	0.805	1.1226	14	8	1	6.7984	4.6371	0.10512		X
BN1106_s8078B000026	Rab7	7	7	1.0886	1.8339	0	3	5	0	1.0228	2.9214
BN1106_s678B000118	Calcium-binding protein;Calmodulin	5	5	1.3869	2.4297	0	3	2	0	4.7877	0.78515	X	X
BN1106_s4445B000034	Leishmanolysin homolog;uncharacterized protein;Leishmanolysin-like peptidase	9	8	0.2804	0.34273	0	0	3	0	0	0.94899	X	X
BN1106_s1241B000264	Cathepsin A (Carboxypeptidase C)	5	5	0.31323	0.43682	6	2	6	3.1936	0.16499	2.2127	X	X
BN1106_s3005B000095	Thioredoxin-glutathione reductase	6	7	0.71551	1.4371	5	3	3	4.7199	4.8106	1.1777		X
BN1106_s120B000361	Myosin-XV	8	8	0.09384	0.13086	0	11	0	0	0.34192	0		X
BN1106_s1242B000159	Chaperonin containing t-complex protein	7	9	0.20741	0.4516	0	1	2	0	0.064686	0.29122	X
BN1106_s2003B000172	Cofilin, actophorin	9	8	4.1677	7.1993	2	1	0	0.9278	0.25049	0
BN1106_s3654B000233	Sorcin;Programmed cell death protein	5	4	1.4002	1.3146	0	0	3	0	0	2.565
BN1106_s2296B000150	Uncharacterised	9	9	0.48377	0.67464	0	8	0	0	2.5736	0
BN1106_s1450B000136	Uncharacterised	7	6	0.11875	0.19264	0	5	1	0	0.28122	0.047744		X
BN1106_s17035B000006	Translationally controlled tumor protein	4	5	1.2437	2.1626	4	1	1	1.8881	0.50836	1.1064		X
BN1106_s2303B000142	ADP-ribosylation factor family	6	5	1.588	1.1755									X
BN1106_s81B000696	Poly(ADP-ribose) glycohydrolase ARH3	7	8	0.42309	0.81056	7	2	1	0.99095	0.29779	0.11829
BN1106_s20469B000004	Niemann-Pick C2 Epididymal secretory protein E1 (Niemann Pick type C2 protein homolog)	3	2	1.1419	1.0948							X
BN1106_s1657B000161	Tetraspanin-CD63 receptor	4	4	0.41484	0.47069	2	2	7	0.3299	0.60684	10.961	X	X
BN1106_s335B000432	Protein FAM125B	6	5	2.2849	2.0263	0	0	2	0	0	0.60681
BN1106_s1059B000313	Ankyrin repeat and death domain-containing protein 1A	7	6	0.13723	0.13857									X
BN1106_s112B001250	Titin;Rab effector MyRIP	8	7	0.14058	0.16847	0	2	2	0	0.1155	0.098914
BN1106_s1849B000099	Fatty acid binding protein Fh_3	6	5	4.8027	2.8001	8	4	1	34.23	7.0876	0.53277		X
BN1106_s2044B000106	Purine nucleoside phosphorylase	7	5	0.78175	0.6409	5	10	5	1.1159	7.0137	0.92521		X
BN1106_s2203B000132	Ras family-like protein	8	7	1.2814	1.2143	0	2	4	0	0.60174	3.9419
BN1106_s2507B000140	Retinol dehydrogenase 11;short chain dehydrogenase;Retinol dehydrogenase 12	7	7	0.98621	1.3753									X
BN1106_s3001B000131	Uncharacterised	4	4	0.32112	0.35523	2	2	3	0.98131	2.0357	2.0242	X
BN1106_s2593B000233	Vacuolar H ATPase	6	6	0.57684	0.80442	0	0	2	0	0	0.30189	X	X
BN1106_s538B000493	Phosphatidylcholine transfer protein	6	6	0.33752	0.47069	0	0	2	0	0	0.28337		X
BN1106_s2329B000133	Ras-related protein Rab-2B	10	7	2.2006	1.3294	0	1	10	0	0.37873	4.1497
BN1106_s652B000433	Uncharacterised	6	4	0.63034	0.54448	0	2	3	0	0.80811	1.5127		X
BN1106_s1572B000219	O-sialoglycoprotein endopeptidase	5	5	0.10522	0.19475	0	4	4	0	0.32034	0.18022
BN1106_s1855B000093	Adenylate kinase	9	7	1.3504	1.2727	0	5	2	0	1.8958	1.5434		X
BN1106_s2296B000149	Ezrin-radixin-moesin-binding phosphoprotein 50;Na(+)/H(+) exchange regulatory cofactor NHE-RF2;Pdz domain containing protein	5	5	1.544	4.2493	0	3	1	0	5.99	0.53269		X
BN1106_s5514B000140	Chaperonin complex component tcp-1 eta subunit cct7	8	8	0.27307	0.43557	0	8	0	0	0.7156	0
BN1106_s848B000726	Scramblase,domain-containing protein;Phospholipid scramblase-related;Phospholipid scramblase 3	9	4	1.58	0.7813	0	0	3	0	0	0.71453
BN1106_s318B000274	FhKT1.2	2	3	0.46433	1.9755							X
BN1106_s6433B000055	Charged multivesicular body protein 2b;Chromatin modifying protein;Assembly/vacuolar sorting protein	6	6	1.0369	0.96053	0	0	3	0	0	0.59119
BN1106_s978B000102	Phosphatase 1 regulatory subunit 16A;MYPT-75D, isoform B	6	7	0.26576	0.43045	0	0	5	0	0	0.92023
BN1106_s1127B000153	Cyclin fold protein;Cyclin-Y	7	4	0.79224	0.68436									X
BN1106_s181B000525	Cation-transporting ATPase 13A3/4/5	7	9	0.10066	0.18021	0	1	2	0	0.060188	0.19003		X
BN1106_s2096B000232	14-3-3 epsilon-like	5	6	0.84757	1.182	0	8	8	0	10.771	4.4271
BN1106_s4119B000141	T-complex protein 1 subunit alpha	6	8	0.15331	0.30043	0	4	4	0	0.25378	0.50212
BN1106_s1192B000301	tRNA-intron endonuclease	10	6	0.22586	0.1678									X
BN1106_s903B000404	Family S9 non-peptidase homologue (S09 family);Acetylcholinesterase;Butyrylcholinesterase;Cholinesterase	7	6	0.20208	0.20111	0	0	3	0	0	0.40344	X	X
BN1106_s10981B000052	Alpha-soluble NSF attachment protein	4	5	0.50919	0.71009	0	1	6	0	0.61555	1.3099
BN1106_s1583B000148	Cell cycle control protein 50A (Transmembrane protein 30A);Cdc50-related;Cell cycle control protein 50A	5	6	0.39936	0.65524									X
BN1106_s1793B000159	Chaperonin containing TCP1, subunit 2 (Beta)	6	12	0.24467	0.64477	0	5	1	0	0.36836	0.076268
BN1106_s4759B000058	Natterin-4;DM9 domain-containing protein	5	4	0.60764	0.65087									X
BN1106_s5287B000016	Multidrug resistance protein 1, 2, 3 (P glycoprotein 1, 2, 3), putative;ATP-binding cassette subfamily B (MDR/TAP) member 1;Multidrug resistance protein 1	7	6	0.94585	0.8002	0	3	2	0	0.42741	0.32375
BN1106_s1109B000181	Tubulin polymerization-promoting protein	4	5	1.7857	2.4903									X
BN1106_s1612B000138	Multi domain cystatin (Cys1)	6	4	0.070549	0.047371	44	12	20	20.345	0.9726	1.4314	X	X
BN1106_s284B000288	Myoglobin	3	4	3.9309	3.2394	3	0	0	66.673	0	0
BN1106_s3547B000116	Sodium/potassium-transporting ATPase beta nervous system antigen 1	6	5	0.68516	0.66024	0	0	4	0	0	2.281	X	X
BN1106_s3611B000052	Inositol transporter;Sodium/myo-inositol cotransporter	10	8	0.28933	0.23561							X	X
BN1106_s263B000603	Uncharacterised	3	3	1.0009	0.97176				0.51292	1.5948	15.855	X
BN1106_s9797B000034	Uncharacterised	2	2	0.25083	0.26672				0	0.41875	0.52612	X
BN1106_s4233B000074	ADP-ribosylation factor	7	6	1.0545	1.1755									X
BN1106_s2053B000154	Uncharacterised	6	5	0.032513	0.037558	0	3	0	0	0.099465	0		X
BN1106_s1153B000359	Beta-tubulin 4	5	5	7.0856	11.325	0	8	6	0	26.531	10.266
BN1106_s2264B000347	Formin-homology protein SmDia;Diaphanous	6	7	0.087677	0.1682	0	3	0	0	0.10859	0
BN1106_s2014B000189	Nascent polypeptide-associated complex subunit alpha	6	6	0.60646	0.84574	0	0	5	0	0	1.648
BN1106_s3226B000049	Serine protease inhibitor;Serpin	4	4	1.5256	2.1275	6	4	2	2.5008	3.1249	0.80642		X
BN1106_s4370B000169	Uncharacterised	6	6	3.869	7.1269	2	0	5	2.4707	0	3.285
BN1106_s664B000643	Mername-AA248 (C02 family);Calpain-5	5	4	0.16863	0.16005	0	2	0	0	0.21066	0
BN1106_s8501B000034	Ras-related protein Rab-5B	3	4	1.2694	3.1315	0	1	2	0	0.41596	2.75
BN1106_s925B000539	Alpha-tubulin 2	6	5	0.40364	0.48881	0	6	3	0	2.7404	1.1053
BN1106_s6720B000015	Uncharacterised	4	4	0.93578	1.305				0	1.5237	0	X
BN1106_s3904B000042	14-3-3 protein beta/alpha-1;Tyrosine 3-monooxygenase/tryptophan 5-monooxygenase activation protein	5	5	2.4885	2.8964	3	3	4	6.0803	9.7362	4.6926	X	X
BN1106_s1252B000359	Propionyl-CoA carboxylase	7	4	0.12761	0.096139	0	16	2	0	1.854	0.19899	X
BN1106_s2196B000154	Uncharacterised	3	3	0.24068	0.42212									X
BN1106_s1326B000429	sodium/solute symporter;Sodium-coupled monocarboxylate transporter 1;sodium-dependent multivitamin transporter	3	4	0.87078	0.77813	0	2	2	0	1.0163	2.9899		X
BN1106_s214B000745	Tegument antigen;Tegumental protein Sm 20.8	5	5	0.74417	0.84574									X
BN1106_s3595B000059	Glutathione S-transferase mu 29 class	8	7	0.98318	1.0001	10	0	8	9.9068	0	1.3712		X
BN1106_s3874B000159	Actin related protein 2/3 complex	8	7	0.46267	0.64522				0.082107	0	0		X
BN1106_s4802B000087	Mitochondrial import receptor subunit TOM34;Putative heat shock protein 70 (Hsp70)-interacting protein	4	2	0.21601	0.16621	0	2	0	0	0.22919	0		X
BN1106_s50B000679	Syntaxin;Syntaxin-12	7	6	1.0807	1.2812	0	0	3	0	0	0.8405
BN1106_s567B000346	Uncharacterised	4	5	1.1852	2.2034									X
BN1106_s6241B000014	Peptidyl-prolyl cis-trans isomerase	4	5	1.6026	3.0642									X
BN1106_s639B000758	Cation chloride cotransporter	6	7	0.082102	0.13555	0	4	3	0	0.41765	0.19523	X	X
BN1106_s878B000298	Membrane traffic protein;Antigen EM13;Adaptor protein pacsin	6	6	0.22366	0.3119	0	0	3	0	0	0.59508		X
BN1106_s1007B000176	Uncharacterised	4	5	1.2582	2.4878								X
BN1106_s1551B000468	Propionyl-CoA carboxylase	7	7	0.34443	0.41231	9	8	9	5.8943	1.3913	3.0846	X
BN1106_s3867B000081	Chaperonin containing t-complex protein	5	4	0.1971	0.18574	2	3	4	0.2346	1.6014	1.0499
BN1106_s4818B000076	Rho GTPase Rac, putative;Uncharacterized protein;CDC42-like protein CflB	7	5	0.74916	0.52896	0	2	3	0	0.61342	1.6884		X
BN1106_s488B000416	Eukaryotic translation initiation factor 2	3	5	0.13263	0.29732									X
BN1106_s55B000372	Tubulin beta	3	3	1.6128	2.0715				0	3.5442	0	X
BN1106_s577B000267	Uncharacterised	8	6	0.18453	0.18436	0	5	0	0	0.28192	0		X
BN1106_s789B000476	3bp-1 related rhogap;SH3 domain-binding protein 1	10	5	0.29054	0.17713	0	3	0	0	0.15479	0		X
BN1106_s1037B000175	Ezrin-radixin-moesin-binding phosphoprotein 50;Pdz domain containing protein;;Na(+)/H(+) exchange regulatory cofactor NHE-RF2	8	7	0.97465	1.3592	0	3	1	0	0.90155	0.18357		X
BN1106_s5087B000046	Cysteine string protein	2	4	0.51369	0.99976									X
BN1106_s2316B000078	cAMP-dependent protein kinase regulatory subunit	8	7	0.31323	0.43682									X
BN1106_s161B000171	Uncharacterised	5	6	0.2338	0.40957	0	2	2	0	0.35734	0.25831
BN1106_s306B000267	Telomerase protein component 1	7	7	0.25603	0.303	2	2	2	0.41891	0.23408	0.40033		X
BN1106_s3671B000073	Uncharacterised	6	4	0.12537	0.11165									X
BN1106_s378B000167	Uncharacterised	3	8	0.048406	0.22551								X
BN1106_s5880B000098	Mastin	6	6	0.1657	0.23108	4	0	3	1.5654	0	0.57247		X
BN1106_s6025B000064	Loss of heterozygosity 11 chromosomal region 2 gene A protein homolog;Vacuolar protein sorting 26, vps26;von Willebrand factor A domain-containing protein 5A	9	8	0.4888	0.57857	6	6	4	6.3492	3.1825	0.5537		X
BN1106_s664B000642	Eukaryotic initiation factor 4A;DEAD box ATP-dependent RNA helicase	9	9	0.38807	0.71521	1	2	0	0.50942	0.24432	0
BN1106_s1865B000185	Solute carrier family 31 (Copper transporters), member 1;high-affinity copper uptake protein;Solute carrier family 31 (Copper transporter) member 1	2	2	0.68846	0.69013									X
BN1106_s13444B000002	Cathepsin B4/5/7	4	3	0.78506	0.70927	4	3	5	3.1378	4.4971	4.2741	X	X
BN1106_s2879B000107	Uncharacterised	3	3	0.90041	1.7215	0	2	2	0	2.0764	1.3798
BN1106_s4221B000251	Heme-binding protein	7	7	0.99998	1.3945	0	0	2	0	0	1.4915
BN1106_s3864B000104	Serpin	6	6	0.27914	0.38928	8	5	3	1.4594	2.0235	0.61447		X
BN1106_s3272B000113	Smdr2;ATP-binding cassette subfamily B (MDR/TAP) member 1;Multidrug resistance protein 1;Multidrug resistance protein 2;SMDR2	5	5	0.29902	0.48595	0	4	1	0	0.34229	0.092389
BN1106_s3297B000203	Ras-related protein Rab-3B	6	6	1.6805	1.87	0	0	2	0	0	0.82834		X
BN1106_s3715B000086	Carbonyl reductase 1	3	6	0.12824	0.5005	0	4	7	0	1.5181	1.1383		X
BN1106_s410B000432	Tumor susceptibility protein, putative;Uncharacterized protein;tumor susceptibility protein;vacuolar sorting protein/ubiquitin receptor vps23	6	3	0.36385	0.28077	0	1	4	0	0.089426	1.4		X
BN1106_s42B000587	Riboflavin transporter 2	4	4	0.28315	0.39487	0	0	2	0	0	0.59605
BN1106_s502B000345	Uncharacterised	5	6	0.15545	0.2597	1	4	3	0.35426	0.25721	0.22639	X	X
BN1106_s7866B000032	Phosphoglycerate mutase	4	5	1.1634	1.6224	2	1	2	0.74327	0.23462	0.53106
BN1106_s79B000381	Ubiquitin carboxyl-terminal hydrolase 5-like protein 2	7	6	0.27625	0.32626	3	4	2	1.7091	1.662	0.17935		X
BN1106_s2638B000129	Palmitoyltransferase (EC 2.3.1.225)	2	2	0.56735	0.52864									X
BN1106_s2677B000056	placenta-specificprotein 8 protein (C15 protein) (Onzin);Cornifelin;PLAC8-like protein 1;Placenta-specific gene 8 protein	2	2	0.51861	0.48691								X
BN1106_s1285B000160	ESCRT-II complex subunit VPS36;Vacuolar protein sorting 36 (Yeast);SJCHGC05176 protein;Vacuolar protein-sorting-associated protein 36-like protein	2	5	0.093364	0.23195									X
BN1106_s1136B000209	Uncharacterised	4	4	0.17816	0.24846	0	6	0	0	1.2104	0
BN1106_s1694B000078	Centaurin-alpha 1 (MAPK-activating protein PM25)	5	4	0.18424	0.19815								X
BN1106_s1806B000293	Uncharacterised	4	4	97.631	34.818									X
BN1106_s561B000223	ATP-dependent 6-phosphofructokinase (ATP-PFK) (Phosphofructokinase) (EC 2.7.1.11)	5	3	0.079964	0.064671	0	3	0	0	0.43846	0
BN1106_s7704B000009	Uncharacterised	4	4	0.80057	0.8422	2	0	0	2.9551	0	0
BN1106_s3321B000106	ATPase, H+ transporting, lysosomal accessory protein	3	4	0.37127	0.70454	0	2	3	0	1.3377	1.8772	X	X
BN1106_s941B000324	Sorcin;Programmed cell death protein	3	2	0.85727	1.1955									X
BN1106_s1300B000144	Protein EFR3 homolog B;EFR3-like protein A	4	4	0.14502	0.16442	0	2	3	0	0.19201	0.21206		X
BN1106_s2487B000187	Uncharacterised	7	6	0.47169	0.38384	0	2	1	0	0.38158	0.23002
BN1106_s3225B000128	Coronin	5	5	0.1226	0.21048	0	4	0	0	0.3752	0
BN1106_s3590B000078	FERM domain-containing protein	4	5	0.05101	0.090168									X
BN1106_s986B000164	RNA polymerase ii transcription elongation factor elongin/siii subunit elongin b	5	4	0.86747	1.6528									X
BN1106_s6267B000058	Kinesin heavy chain 1	3	2	0.090273	0.060022	0	13	4	0	1.4148	0.28497
BN1106_s1287B000154	Prostatic acid phosphatase;Acid phosphatase-related;Lysosomal acid phosphatase	2	2	0.153	0.26419							X
BN1106_s10326B000017	Secreted saposin-like protein SAP-3	4	2	1.0823	0.52823	5	2	2	8.6158	5.2897	47.341	X	X
BN1106_s924B000330	Peptidoglycan recognition protein LC;N-acetylmuramoyl-L-alanine amidase	3	2	0.055718	0.04551							X	X
BN1106_s1042B000321	Beta thymosin	3	3	1.7829	3.6704								X
BN1106_s4512B000085	ADP-ribosylation factor 1;CRE-ARF-1.2 protein	4	2	0.83577	0.69931									X
BN1106_s122B000261	Serpin	5	6	1.7271	2.0601	6	1	1	4.8664	4.6582	1.8049		X
BN1106_s11916B000010	DnaJ homolog subfamily B member 4	5	2	0.58179	0.3217				0	0	0.17591		X
BN1106_s1026B000549	Aldo-keto reductase	7	7	0.38569	0.53787	14	0	1	3.5378	0	0.12673
BN1106_s1465B000295	Thyroid hormone receptor interactor 10;Formin binding protein and related proteins	4	6	0.1395	0.28858								X
BN1106_s1806B000294	Uncharacterised	4	4	2.6995	3.7646	2	1	0	1.8382	2.3325	0
BN1106_s1839B000121	Calcineurin B-like protein;Protein phosphatase 3, regulatory subunit	4	5	0.63034	0.70118									X
BN1106_s2018B000302	T-complex protein 1 subunit delta	4	4	0.1819	0.33197	0	3	1	0	0.34279	0.10479
BN1106_s268B000423	IST1 homolog	3	3	0.53247	0.74255									X
BN1106_s3324B000219	Chaperonin containing TCP1, subunit 5 (Epsilon)	5	7	0.19839	0.27666	0	3	1	0	0.37963	0.063135
BN1106_s4722B000062	hepatocyte growth factor-regulated tyrosine kinase substrate (Hgs);Hepatocyte growth factor-regulated tyrosine kinase substrate	4	4	0.23296	0.32488	0	2	3	0	0.30065	0.40591
BN1106_s4811B000068	Uncharacterised	5	5	0.37182	0.51853	0	2	1	0	1.1161	0.66946
BN1106_s7432B000042	Loss of heterozygosity 11 chromosomal region 2 gene A protein homolog;Vacuolar protein sorting 26, vps26;von Willebrand factor A domain-containing protein 5A	6	6	0.62009	0.60255	3	4	2	1.8612	1.8723	0.30078		X
BN1106_s931B000220	1-aminocyclopropane-1-carboxylate synthase/ alanine transaminase/ transferase, transferring nitrogenous groups;Alanine aminotransferase	3	6	0.11496	0.25551	4	1	0	2.3546	0.068138	0
BN1106_s3530B000088	Transport proetin (Smap-4-related);Major facilitator superfamily domain-containing protein 1	3	2	0.33183	0.3484								X
BN1106_s1254B000146	Talin	2	2	0.011799	0.016454	0	4	0	0	0.087274	0
BN1106_s2036B000204	Ras-related protein Rab-18	6	5	0.8324	0.94047	0	0	2	0	0	2.0176		X
BN1106_s1959B000206	Uncharacterised	5	4	0.43637	0.60854	10	1	3	9.6518	1.4988	1.7275		X
BN1106_s103B000727	Quinone oxidoreductase;Synaptic vesicle membrane protein VAT-1 homolog-like;Vesicle amine transport protein	4	4	0.16515	0.30024	2	0	3	0.4531	0	0.89751		X
BN1106_s1094B000139	Stress-induced-phosphoprotein 1;Heat shock protein 70 (Hsp70)-interacting protein	3	3	0.13172	0.18368	0	6	1	0	1.3642	0.12605		X
BN1106_s1292B000096	Uncharacterised	4	4	1.0251	1.4296									X
BN1106_s14B000363	4.1 G protein;Band 4.1-like protein;SPRY domain containing protein;Band 4.1-like protein 3;ATP-dependent RNA helicase DDX1	3	4	0.0328	0.061731									X
BN1106_s1956B000118	Venom allergen-like (VAL) 11 protein;Golgi-associated plant pathogenesis-related protein 1	4	6	0.15763	0.35758									X
BN1106_s2106B000116	Glutamate-cysteine ligase	5	4	0.17917	0.19286									X
BN1106_s3315B000108	ATP-binding cassette sub-family E member 1	6	4	0.19211	0.14118									X
BN1106_s368B000158	Calpain B	6	6	0.11447	0.15963	0	10	3	0	2.1359	0.32404		X
BN1106_s4533B000071	Phosphatidylinositol-4-phosphate 5-kinase type II, putative;1-phosphatidylinositol-5-phosphate 4-kinase	3	3	0.15236	0.21247									X
BN1106_s5246B000010	CD59 glycoprotein-like	3	3	0.96084	1.8483							X
BN1106_s5340B000050	GTP-binding nuclear protein Ran	5	7	0.38816	0.87331	1	2	2	0.21983	1.1229	0.73064
BN1106_s605B000203	Rab GDP dissociation inhibitor alpha	4	7	0.20114	0.60961	3	4	3	0.7145	0.54581	0.68584		X
BN1106_s2851B000085	Uncharacterised	3	2	0.29028	0.24663	2	1	0	1.2412	0.5116	0
BN1106_s11465B000018	GTP-binding protein yptV4;Ras-related protein Rab-14	4	3	0.62623	0.54131	0	4	4	0	1.4299	2.8175
BN1106_s785B000163	Endoglycoceramidase	4	5	0.17461	0.19708	5	0	3	1.4645	0	0.60122	X
BN1106_s2335B000137	FAD-dependent oxidoreductase;fad oxidoreductase;D-amino acid oxidase=	4	5	0.17383	0.29122	2	2	0	0.11602	0.18953	0
BN1106_s584B000348	Solute carrier family 2 facilitated glucose transporter	4	3	0.17078	0.10938	0	2	4	0	0.80496	1.0174		X
BN1106_s1123B000525	Nonsense-mediated mRNA decay protein 1 (Rent1),putative;Regulator of nonsense transcripts 1=	3	7	0.09779	0.25812									X
BN1106_s140B000449	CD63 antigen	4	3	0.39981	0.71901	0	0	2	0	0	0.34684
BN1106_s5543B000115	Developmentally regulated GTP-binding protein 1 (Drg 1)	5	5	0.36029	0.32721									X
BN1106_s1726B000388	Alpha adaptin carboxyl-terminal domain	2	4	0.045956	0.13484									X
BN1106_s3147B000076	Dynein light chain	3	3	1.4993	1.4991								X
BN1106_s7681B000071	Serine/threonine-protein phosphatase 2A 65 kDa regulatory subunit A alpha isoform	4	4	0.080059	0.11165									X
BN1106_s7731B000034	Signal transducing adaptor molecule;uncharacterized protein;signal transducing adapter molecule (Stam);signal transducing adapter molecule 1	6	3	0.26739	0.13854									X
BN1106_s1149B000159	Kinesin light chain	3	3	0.091716	0.093631	0	6	1	0	0.64962	0.066726
BN1106_s129B000845	vasa2n;DEAD box ATP-dependent RNA helicase	4	6	0.078239	0.17071									X
BN1106_s2291B000314	Neuronal nitric oxidse synthase protein inhibitor;Dynein light chain-2	4	5	2.0474	4.0145									X
BN1106_s471B000245	Cation efflux protein/ zinc transporter, putative;cation efflux protein/ zinc transporter;Uncharacterized protein;Solute carrier family 30 (Zinc transporter) member 1;Zinc transporter 1	5	4	0.27971	0.29605									X
BN1106_s881B000362	Cullin-associated NEDD8-dissociated protein 2	4	4	0.10558	0.14723	0	4	0	0	0.45964	0
BN1106_s29B000536	AP-1 complex subunit beta-1 (Adapter-related protein complex 1 beta-1 subunit)protein complex 1 beta large chain	2	4	0.079321	0.17316							X
BN1106_s5331B000045	LIM, zinc-binding,domain-containing protein;Crp-related;LIM and SH3 domain protein	4	2	4.0288	2.6022									X
BN1106_s3610B000067	Vacuolar-sorting protein SNF8	3	2	1.5006	0.78655									X
BN1106_s1896B000188	Tetraspanin-CD63 receptor;Tetraspanin-1	3	2	0.24176	0.2386	0	1	2	0	0.42594	1.0209
BN1106_s8462B000006	Cathepsin B-like	3	3	0.39404	0.54951							X
BN1106_s253B000145	Phospholipid-translocating ATPase	5	4	0.072263	0.07938	0	6	3	0	0.22989	0.13179		X
BN1106_s13B000572	Protein p25-beta;P25 alpha-related;Tubulin polymerization-promoting protein family member 3;Tubulin polymerization-promoting protein family member 2	4	4	0.56873	0.79312	2	2	0	0.75683	0.502	0
BN1106_s1029B000154	Glutathione S-transferase omega class	4	4	0.26396	0.3681	7	0	5	2.3652	0	0.71475
BN1106_s1399B000513	Vacuolar ATP synthase subunit e;V-type H+-transporting ATPase subunit E	3	4	0.18937	0.50038	0	1	5	0	0.46694	0.98205		X
BN1106_s1612B000139	Tropinone reductase;3-oxoacyl-[acyl-carrier-protein] reductase;2-deoxy-D-gluconate 3-dehydrogenase	3	4	0.22281	0.44586	2	1	1	0.38402	0.1682	0.36952		X
BN1106_s1639B000396	PRX_like2 domain-containing protein;Prostamide/prostaglandin F synthase	4	5	0.59017	0.82302	0	1	2	0	0.5376	0.4604
BN1106_s181B000526	cation-transporting atpase worm;Uncharacterized protein;cation transporting ATPase;Cation-transporting ATPase 13A3/4/5	5	3	0.31982	0.19283								X
BN1106_s323B000262	Uncharacterised	4	4	0.092575	0.10128									X
BN1106_s3568B000138	Sphingomyelinase	4	3	0.16361	0.18498	0	0	3	0	0	0.63182	X	X
BN1106_s4479B000057	Glutathione S-transferase Mu 26	4	4	0.61779	0.78292	13	1	7	15.315	0.06431	1.7533
BN1106_s5169B000151	Snare protein ykt6;Synaptobrevin homolog YKT6	5	4	0.80823	0.84969									X
BN1106_s5268B000042	Leucine aminopeptidase	3	4	0.68818	1.904	2	1	1	3.3833	4.6592	1.9633		X
BN1106_s607B000421	Transcription elongation factor B polypeptide 1	5	4	1.7026	1.2882	3	1	0	1.9235	1.5103	0
BN1106_s683B000339	Purine nucleoside phosphorylase	3	4	0.18064	0.41419	7	1	3	2.8635	0.32981	0.34525		X
BN1106_s819B000365	Annexin	4	3	0.28455	0.30095	7	0	6	1.8114	0	1.4216		X
BN1106_s583B000288	cAMP-dependent protein kinase catalytic subunit	5	3	0.49062	0.39761	0	2	0	0	0.36828	0		X
BN1106_s3540B000082	Uncharacterised	3	2	0.25103	0.24728	0	0	2	0	0	0.2967
BN1106_s2016B000143	Ensconsin (Microtubule-associated protein 7);Troponin I (TnI), putative;Troponin I	3	2	0.041811	0.038283	0	2	0	0	0.13523	0
BN1106_s6354B000017	Cathepsin L5	2	3	0.15921	0.31257	4	1	3	13.07	0.52308	1.1101	X
BN1106_s284B000286	Estrogen-regulated protein EP45;Serine protease inhibitor	3	4	0.36615	0.69415	7	0	4	6.8315	0	1.6037
BN1106_s1076B000663	Uncharacterised	5	3	0.15861	0.1245									X
BN1106_s517B000379	Flotillin 1	5	4	0.17625	0.18982									X
BN1106_s1123B000524	Regulator of nonsense transcripts 1;UPF1 regulator of nonsense transcripts homolog (Yeast);Upf1 regulator of nonsense transcripts homolog (Yeast)	3	4	0.057213	0.10861	0	2	1	0	0.13673	0.05721
BN1106_s1450B000137	Uncharacterised	4	4	1.1377	0.91454	0	4	2	0	1.6208	0.55183		X
BN1106_s1912B000186	Capping protein (Actin filament) muscle Z-line beta	4	4	0.21943	0.30601	2	3	1	0.36697	1.7526	0.14348
BN1106_s3452B000179	Actin-like protein 3;Prolyl oligopeptidase (S09 family)	2	4	0.094025	0.29015									X
BN1106_s4294B000215	Eukaryotic translation initiation factor 2, subunit 1 alpha;uncharacterized protein;eukaryotic translation initiation factor 2 alpha subunit;SJCHGC05710 protein;Eukaryotic translation initiation factor 2 alpha subunit	4	4	0.42789	0.59671									X
BN1106_s2105B000237	Exocyst complex component 8	3	3	0.062278	0.08685									X
BN1106_s456B000241	Flotillin 2	6	3	0.13333	0.08685									X
BN1106_s7373B000045	RING-box protein 1	2	4	0.39019	1.5688									X
BN1106_s4276B000065	Proliferation-associated protein 2G4;Metalloprotease ARX1	2	4	0.070238	0.21147									X
BN1106_s2545B000158	Ras-related protein Rap-1A;gtp-binding protein rit;Ras-related protein M-Ras	2	2	0.19399	0.27053									X
BN1106_s2830B000084	Chloride channel protein 7;chloride channel protein;H(+)/Cl(-) exchange transporter 7	3	2	0.046994	0.04295	0	1	2	0	0.039136	0.096418	X	X
BN1106_s3026B000096	Myophilin;Calponin;Transgelin	4	2	0.64962	0.26853									X
BN1106_s779B000221	Sh3-containing grb2-like protein 3 (Endophilin III);Endophilin-A	2	4	0.067482	0.20259	0	2	0	0	0.2482	0
BN1106_s263B000609	Uncharacterised	2	2	0.4621	0.64442							X
BN1106_s1244B000314	Ras and EF-hand domain-containing protein homolog;RAS and EF-hand domain-containing protein	4	5	0.12773	0.23018	0	4	0	0	0.41704	0
BN1106_s6987B000083	Multiple inositol polyphosphate phosphatase-related	4	3	0.18167	0.14144	1	1	4	0.19473	0.11531	1.0577
BN1106_s10709B000022	Protein phosphatase 1B	3	6	0.084969	0.25977									X
BN1106_s2565B000400	F-actin capping protein alpha	4	3	0.27049	0.28672									X
BN1106_s2566B000129	Loss of heterozygosity 11 chromosomal region 2 gene A protein homolog;Putative vacuolar protein sorting 26, vps26;von Willebrand factor A domain-containing protein 5A	4	4	0.077418	0.13779	12	1	0	5.6106	0.096339	0		X
BN1106_s2697B000090	Calpain 4, 6, 7, invertebrate;Leucine-rich repeat-containing protein 23;Axonemal leucine-rich repeat protein	3	3	0.10673	0.20605	11	9	10	8.6311	4.539	2.649		X
BN1106_s470B000291	Heat shock protein;Major egg antigen	3	4	0.24288	0.57252									X
BN1106_s6195B000066	Serine/threonine kinase;Atypical protein kinase C	3	3	0.1136	0.21982									X
BN1106_s676B000138	Branched-chain-amino-acid aminotransferase	3	4	0.10913	0.21085	5	2	0	1.1303	0.70793	0
BN1106_s692B000155	Calcium/calmodulin-dependent protein kinase II isoform A	3	4	0.070184	0.13384	0	4	0	0	0.47256	0
BN1106_s4998B000033	1-O-acylceramide synthase;Phosphatidylcholine-sterol acyltransferase (Lecithin-cholesterol acyltransferase)/ Phospholipase A;Group XV phospholipase A2	3	4	0.13263	0.18496	8	0	6	11.173	0	2.389		X
BN1106_s1081B000248	Actin depolymerizing factor-like protein;Cofilin	3	3	0.96333	0.99976									X
BN1106_s418B000293	Golgi-associated plant pathogenesis-related protein 1;Venom allergen-like (VAL) 13 protein	2	4	0.18401	0.48463									X
BN1106_s913B000263	Aquaporin-1	2	2	0.14829	0.2068	0	2	2	0	1.3579	1.1522
BN1106_s483B000264	Receptor expression-enhancing protein 5	5	2	1.2176	0.57796									X
BN1106_s1076B000662	Uncharacterised	3	5	0.10277	0.25693									X
BN1106_s1797B000133	Protein FAM98A	4	3	0.14777	0.11645									X
BN1106_s1958B000300	Exocyst complex component 1	4	4	0.056859	0.079292									X
BN1106_s2277B000048	Calmodulin-like protein 2 (CaM2)	5	4	0.68168	0.95064	4	1	1	3.1278	0.33579	0.28757		X
BN1106_s2574B000116	Diazepam-binding inhibitor	4	3	2.5052	1.5672								X
BN1106_s3452B000178	Mut protein	4	4	0.0765	0.10668	19	3	4	14.006	0.6787	0.46095
BN1106_s418B000298	Golgi-associated plant pathogenesis-related protein 1;Venom allergen-like (VAL) 13 protein;Venom allergen-like protein 13	3	3	0.36473	0.38107	0	0	2	0	0	0.37202
BN1106_s4565B000033	Serine protease inhibitor serpin	4	4	0.47664	0.6647	7	0	3	5.0347	0	0.99077
BN1106_s5000B000104	ATP-binding cassette subfamily D (ALD) member 4	4	3	0.085634	0.087554	0	2	2	0	0.1062	0.12833
BN1106_s612B000225	Serine/threonine-protein phosphatase (EC 3.1.3.16)	3	3	0.089072	0.17095									X
BN1106_s85B000782	Nitrilase homolog 2;Nitrilase superfamily protein;Nitrilase-related;Omega-amidase NIT2	5	3	0.27734	0.29366	7	0	1	1.2329	0	0.1384
BN1106_s447B000229	Uncharacterised	2	3	0.14078	0.27479									X
BN1106_s2453B000119	PKC-activated phosphatase-1 inhibitor	3	2	0.10822	0.096895									X
BN1106_s2764B000112	Cell polarity protein;MAGUK p55 subfamily member 5	3	4	0.13297	0.23993	0	2	0	0	0.39006	0
BN1106_s375B000234	Lin-7 homolog B	3	3	0.20637	0.55094									X
BN1106_s920B000194	Heat shock protein 70	2	3	0.049014	0.10532									X
BN1106_s1489B000140	Protein tyrosine kinase	4	2	0.23719	0.18123									X
BN1106_s414B000246	Calcium-binding protein;Calmodulin	3	2	0.50411	0.28541									X
BN1106_s1362B000181	leucine-rich repeat-containing protein;Leucine-rich repeat-containing protein 47	2	2	0.04748	0.066213									X
BN1106_s949B000142	Dynein light chain	2	2	0.72406	0.65953	3	4	0	2.1375	10.392	0
BN1106_s4618B000050	Serpin	2	2	0.64264	0.505	5	4	4	4.267	5.3678	2.6856		X
BN1106_s784B000193	Neurotracting/lsamp/neurotrimin/obcam related cell adhesion molecule;Active breakpoint cluster region-related protein	3	3	0.34611	0.48267									X
BN1106_s4069B000244	Actin-related protein 2-B	3	3	0.18145	0.25303									X
BN1106_s1076B000661	Uncharacterised	4	3	0.1321	0.10471									X
BN1106_s13034B000002	Dipeptidylpeptidase 3	6	4	0.14421	0.12768	15	4	3	12.15	0.92707	0.40344		X
BN1106_s1476B000259	wiskott-aldrich syndrome protein;Wiskott-Aldrich syndrome protein	3	4	0.12648	0.17638									X
BN1106_s1545B000245	Tropomyosin-1, isoforms 9A/A/B	3	3	0.21082	0.29399	0	4	2	0	2.5989	0.35043		X
BN1106_s1821B000103	Nonsense-mediated mRNA decay protein 1 (Rent1),putative;Regulator of nonsense transcripts 1	4	3	0.11671	0.10421	0	3	0	0	0.20152	0
BN1106_s3026B000095	3'(2'), 5'-bisphosphate nucleotidase;Inositol monophosphatase family domain containing protein;Pap-inositol-1,4-phosphatase;	4	4	0.19339	0.26969									X
BN1106_s725B000470	Translation initiation factor 3 subunit J	4	3	0.26365	0.25906	0	0	2	0	0	0.36008		X
BN1106_s315B000265	Synaptotagmin	3	3	0.26906	0.26408									X
BN1106_s4763B000062	Uncharacterised	3	3	0.18646	0.18621									X
BN1106_s18594B000004	DNA repair protein;UV excision repair protein RAD23 homolog B	2	3	0.077632	0.16933									X
BN1106_s800B000489	cGMP-dependent protein kinase 1;cGMP-dependent protein kinase isozyme 1	3	2	0.061613	0.041559	0	2	1	0	0.10892	0.045782
BN1106_s1378B000208	Transmembrane protein 55B-B	3	2	0.24401	0.34028							X
BN1106_s4114B000108	Uncharacterised	3	2	0.3403	0.47457							X
BN1106_s4174B000078	RAP1B, member of RAS oncogene family;Ras-related protein Rap-1b;rap1 and;Roughened	2	2	0.67192	1.4976									X
BN1106_s928B000208	Phosphatidylinositol 4-kinase alpha;Phosphatidylinositol 4-kinase	2	2	0.021992	0.030669									X
BN1106_s382B000360	Tryptophanyl-tRNA synthetase;tryptophanyl-tRNA synthetase	2	2	0.13492	0.11979									X
BN1106_s14528B000008	Uncharacterised	2	2	0.3289	0.45867									X
BN1106_s3032B000154	Cell cycle control protein 50A (Transmembrane protein 30A)	3	4	0.12257	0.31048									X
BN1106_s2359B000120	Ras-related protein Rab-18A	3	3	0.41731	0.43276									X
BN1106_s2683B000112	Guanosine-diphosphatase, putative;Ectonucleoside triphosphate diphosphohydrolase 4;ENTPD4 protein	4	3	0.12376	0.12537	0	0	3	0	0	0.62573
BN1106_s3360B000166	Dynein light chain Tctex-type 1 (T-complex testis-specific protein 1 homolog);T-complex-associated-testis-expressed 1-related;Uncharacterized protein;Dynein light chain Tctex-type 1;Outer arm dynein LC3	4	4	1.0293	1.4354									X
BN1106_s761B000167	RuvB-like protein 2;Ruvb-related reptin and pontin	4	3	0.17878	0.24931									X
BN1106_s936B000176	phospholipase DDHD1;60s ribosomal protein L7a;Large subunit ribosomal protein L7Ae	3	3	0.10415	0.14524	0	2	2	0	0.17451	0.21089
BN1106_s1874B000142	Uncharacterised	3	2	0.053273	0.048583									X
BN1106_s2399B000141	Kinesin heavy chain 1	2	3	0.080039	0.17479	0	7	3	0	1.4055	0.39791
BN1106_s527B000392	Ruvb-like 2 (Reptin)	3	2	0.078272	0.070775	0	2	0	0	0.13192	0
BN1106_s305B000348	Sodium/hydrogen exchanger	2	3	0.12799	0.40869									X
BN1106_s3375B000064	Fructose-1,6-bisphosphatase-related	3	2	0.18315	0.16026	2	0	0	4.1021	0	0		X
BN1106_s547B000278	Methylthioadenosine phosphorylase	3	2	0.14285	0.12652	5	6	2	1.5238	3.5458	0.27933		X
BN1106_s6447B000109	Serine/threonine kinase;Protein kinase N;Protein kinase C-related kinase	2	3	0.067837	0.14722									X
BN1106_s4B000834	Calcium-binding protein	2	2	0.48966	0.68286	3	2	2	18.138	4.8484	2.8069		X
BN1106_s6447B000108	Serine/threonine kinase	2	3	0.067659	0.14682	0	2	0	0	0.3335	0
BN1106_s1758B000083	Solute carrier family 22 member 1;Organic cation transporter-like protein;Solute carrier family 22 member 2;Solute carrier family 22 member 21	2	3	0.04304	0.092191	0	2	2	0	0.11173	0.26076
BN1106_s741B000214	Beta-1,4-galactosyltransferase 2;beta-1,4-galactosyltransferase;Beta-1 4-N-acetylgalactosaminyltransferase bre-4	2	3	0.070429	0.15305	0	1	2	0	0.088004	0.42535	X
BN1106_s3947B000131	Growth hormone-regulated TBC protein 1-A;Gh regulated tbc protein-1, putative;Growth hormone-regulated TBC protein 1	3	2	0.17813	0.1561									X
BN1106_s2692B000109	Feline leukemia virus subgroup C receptor-related protein 1;Feline leukemia virus subgroup C receptor-related;Feline leukemia virus subgroup C receptor-related protein 1	3	2	0.12782	0.11373									X
BN1106_s376B000607	Rho guanine nucleotide exchange factor 1	3	2	0.039383	0.036091	0	5	0	0	0.24819	0
BN1106_s312B000345	Exocyst complex component 2	2	2	0.043213	0.039547									X
BN1106_s1479B000136	Uncharacterised	2	2	1.2416	0.58657									X
BN1106_s5504B000045	26 Kd glutathione-S-transferase, Sm26;Glutathione S-transferase;	2	2	0.1319	0.18395	2	0	4	0.87744	0	0.82554
BN1106_s4130B000080	Tropomyosin	2	2	0.046038	0.064203	3	4	1	0.15942	0.81345	0.06839		X
BN1106_s1026B000546	Alpha integrin receptor 3;Vitronectin receptor alpha subunit	2	2	0.024022	0.0335									X
BN1106_s1202B000407	Ubiquitin-conjugating enzyme E2 b;Ubiquitin-protein ligase	3	2	0.32619	0.27463									X
BN1106_s3937B000101	Heat shock protein 90kDa	4	3	0.41472	0.43022	1	3	1	3.43	3.6061	0.57458
BN1106_s8420B000037	monocarboxylate transporter	4	4	0.071717	0.10001	0	4	3	0	0.18684	0.1657
BN1106_s12573B000006	GTPase_rho;GTPase Rho, putative;Transforming protein RhoA	3	3	1.404	1.9579									X
BN1106_s214B000743	21.6 kDa tegumental protein;Tegumental calcium-binding EF-hand protein 4	3	3	0.24357	0.33967									X
BN1106_s380B000255	Protein kinase C, brain isozyme;Calcium-dependent protein kinase C	3	3	0.067847	0.094615	0	2	0	0	0.16174	0
BN1106_s1807B000157	Glutathione S-transferase zeta	3	2	0.26139	0.22378	1	0	3	0.27487	0	0.70926
BN1106_s1026B000552	Phosphatidylinositol-4-phosphate 5-kinase type II, putative;Phosphatidylinositol-5-phosphate 4-kinase type-2 beta	3	3	0.22409	0.3125									X
BN1106_s709B000628	Solute carrier family 16 protein;Uncharacterized protein;Monocarboxylate transporter 14	3	3	0.15016	0.11823									X
BN1106_s694B000322	Zinc phosphodiesterase ELAC protein 1	2	3	0.073856	0.22321									X
BN1106_s3994B000079	Polyprotein	3	2	0.62536	0.49306	7	0	2	34.733	0	1.1304		X
BN1106_s2421B000084	Tetraspanin	2	2	0.1018	0.14197	0	0	2	0	0	0.314	X
BN1106_s4443B000074	Basic transcription factor 3-like 4;RNA polymerase B transcription factor 3	2	2	1.2149	1.6943									X
BN1106_s3950B000041	Ferritin	3	2	0.39323	0.23092	4	5	8	22.278	2.5859	35.937	X
BN1106_s414B000247	Calcium-binding protein;Calmodulin	3	2	0.36518	0.30452									X
BN1106_s210B000998	Calmodulin	2	2	0.18488	0.1617	2	0	0	3.0003	0	0		X
BN1106_s181B000528	cation-transporting atpase worm;Cation-transporting ATPase 13A3/4/5	2	2	0.055978	0.092004	0	2	5	0	0.078647	0.14481
BN1106_s92B000561	T-cell immunomodulatory protein	2	2	0.088851	0.12391									X
BN1106_s4385B000040	tRNA-splicing ligase RtcB homolog (EC 6.5.1.3)	3	2	0.16887	0.1484									X
BN1106_s625B000168	Tetraspanin-CD63 receptor	2	2	0.11341	0.15816									X
BN1106_s38B000508	Rhotekin	2	2	0.026465	0.036907	0	2	0	0	0.13036	0
BN1106_s2980B000187	Eukaryotic translation initiation factor	2	2	0.06109	0.085193									X
BN1106_s2507B000141	Dynein light chain	3	3	0.89712	1.2511								X
BN1106_s1246B000440	Uncharacterised	3	3	0.13867	0.13998									X
BN1106_s2567B000083	Neuroendocrine differentiation factor, putative;Charged multivesicular body protein 3	2	3	0.1319	0.29558	0	0	2	0	0	0.35225
BN1106_s5586B000057	Eukaryotic peptide chain release factor subunit 1	3	2	0.10732	0.096118									X
BN1106_s1158B000179	Glucose-6-phosphate 1-dehydrogenase (EC 1.1.1.49)	3	3	0.19801	0.27613									X
BN1106_s3832B000011	Synaptobrevin	3	2	0.47854	0.38884									X
BN1106_s647B000404	Basigin	2	2	0.075146	0.10479									X
BN1106_s321B000299	PI-PLC X domain-containing protein 3	2	2	0.0834	0.1163									X
BN1106_s218B000532	Uncharacterised	2	2	0.11916	0.16617									X
BN1106_s4269B000188	Rho GTPase-activating protein 12;Rho gtpase activating protein, putative;Rho GTPase-activating protein 27;signal transduction	2	2	0.061235	0.085395									X
BN1106_s11016B000012	Growth arrest-specific 2-related;GAS2-like protein 1;GAS2-like protein 3	4	2	0.23954	0.14901									X
BN1106_s573B000234	Multidrug resistance protein 1 (ATP-binding cassette C1)	2	3	0.024953	0.052927	0	1	2	0	0.076646	0.078039		X
BN1106_s445B000223	Protein-L-isoaspartate O-methyltransferase (EC 2.1.1.77)	3	2	0.33598	0.32553	3	0	1	0.88332	0	0.17776
BN1106_s3025B000130	set and mynd domain containing;SET and MYND domain-containing protein 5	2	3	0.10614	0.20488									X
BN1106_s1968B000088	Chloride intracellular channel 4	3	2	0.18488	0.1617									X
BN1106_s795B000311	Nuclear transport factor 2	2	2	0.40196	0.84376	2	0	0	1.0503	0	0
BN1106_s1805B000082	Uncharacterised	2	2	0.83141	1.1594									X
BN1106_s2502B000204	Uncharacterised	2	2	0.080538	0.11231									X
BN1106_s551B000320	Uncharacterised	2	2	0.038421	0.05358									X
BN1106_s420B000182	Importin	3	2	0.033893	0.031121	0	5	0	0	0.20021	0
BN1106_s3285B000113	Antigen Sm21.7	2	2	0.3289	0.45867									X
BN1106_s2174B000116	Protein transport protein Sec23A	2	2	0.030947	0.043157									X
BN1106_s2849B000112	Uncharacterised	2	2	0.44672	0.62298									X
BN1106_s4294B000214	Eukaryotic translation initiation factor	2	2	0.12612	0.28184									X
BN1106_s4223B000091	Legumain 3	3	2	0.15763	0.15843	11	1	3	5.6337	0.35227	0.48908
BN1106_s1847B000102	Chloride intracellular channel 4	2	2	0.16253	0.1431	0	2	0	0	1.3785	0
BN1106_s3109B000183	Mitogen-activated protein kinase kinase	2	2	0.068558	0.095608									X
BN1106_s3549B000112	Voltage-dependent anion-selective channel protein	3	3	0.16119	0.22479	0	4	4	0	1.94	0.83826
BN1106_s3658B000104	Proteasome subunit alpha type (EC 3.4.25.1)	3	4	0.36186	0.75199	3	0	8	2.6938	0	5.2237	X	X
BN1106_s378B000162	Gi alpha subunit;gtp-binding protein (I) alpha-1subunit, gnai1;Uncharacterized protein;Guanine nucleotide-binding protein G(I) alpha	3	3	0.11563	0.16126	0	2	2	0	0.46599	0.23356	X
BN1106_s1717B000112	Ras-related protein Rap-2b	2	3	0.14853	0.33551									X
BN1106_s386B000266	Heat shock cognate 71 kDa protein	2	3	0.043112	0.092349	0	7	0	0	0.74546	0
BN1106_s2750B000116	e3 ubiquitin-protein ligase nedd-4	2	2	0.14685	0.20479									X
BN1106_s577B000269	Ca2+ transporting ATPase plasma membrane	2	3	0.22409	0.3125									X
BN1106_s18286B000012	RAB family	3	2	0.39323	0.37704	0	0	3	0	0	1.3227
BN1106_s2018B000301	Myosin-2 essential light chain	2	2	0.19693	0.27463									X
BN1106_s4981B000066	Proteasome subunit alpha type (EC 3.4.25.1)	4	2	0.31589	0.19074	2	0	10	1.4544	0	6.4167	X
BN1106_s6032B000034	Telomerase protein component 1	2	2	0.15926	0.2221	3	1	0	0.25102	0.060226	0
BN1106_s1048B000163	Calcium binding protein 39	2	2	0.12698	0.17708									X
BN1106_s1639B000395	20S proteasome subunit alpha 3	3	2	0.22905	0.1431	6	0	6	1.8417	0	1.3159	X
BN1106_s7578B000036	Uncharacterised	2	2	0.24207	0.33758									X
BN1106_s8960B000047	Guanine nucleotide binding protein (G protein) alpha q polypeptide	3	3	0.23483	0.32747									X
BN1106_s2815B000111	Solute carrier family 2 facilitated glucose transporter member 3;Glucose transporter TGTP2	2	2	0.070429	0.098217	0	1	2	0	0.088004	1.0594		X
BN1106_s1285B000162	Uncharacterised	2	2	0.12196	0.17008	0	0	4	0	0	3.0251		X
BN1106_s3194B000068	Uncharacterised	3	3	0.54254	0.7566	0	2	0	0	1.1891	0
BN1106_s1295B000507	Asparaginase/glutaminase	3	2	0.26314	0.22518									X
BN1106_s1275B000181	Phosphatidylinositol 4-kinase type-ii	3	2	0.076118	0.068877									X
BN1106_s224B000256	Delta-aminolevulinic acid dehydratase (EC 4.2.1.24)	2	3	0.081556	0.17825	4	0	0	5.6892	0	0		X
BN1106_s709B000627	Ferritin	4	2	0.3875	0.22801	9	1	11	88.478	0.19711	103.04	X	X
BN1106_s10179B000024	Ruvb-related reptin and pontin	2	3	0.22021	0.51397	0	2	0	0	0.95483	0
BN1106_s1496B000371	Glycolipid transfer protein-related	2	2	0.21836	0.30452									X
BN1106_s28B000402	Tetraspanin-CD63 receptor	2	2	0.10261	0.1431								X
BN1106_s975B000132	Ubiquitin-fold modifier 1	2	2	0.30117	0.41999									X
BN1106_s3233B000190	Uncharacterised	2	2	0.072203	0.10069									X
BN1106_s2926B000084	Hypoxanthine phosphoribosyltransferase 1	2	2	0.30602	0.25896								X
BN1106_s6416B000038	Dynactin	2	2	0.15381	0.2145									X
BN1106_s3307B000096	Serine/threonine-protein kinase ULK2	2	3	0.058065	0.12537	0	2	0	0	0.21323	0
BN1106_s3284B000133	Protein phosphatase 2 (Formerly 2A) regulatory subunit B	2	2	0.088244	0.12306									X
BN1106_s2584B000144	Glutathione synthetase	2	2	0.046121	0.064318	5	0	0	0.97185	0	0
BN1106_s4999B000040	Protein kinase;Integrin-linked protein kinase	2	2	0.094714	0.13208									X
BN1106_s1902B000116	Density-regulated protein	2	2	0.16248	0.22658	0	0	2	0	0	0.43593
BN1106_s2638B000130	Palmitoyltransferase (EC 2.3.1.225)	3	2	0.22129	0.13869									X
BN1106_s3656B000030	Uncharacterised	2	2	0.19843	0.45867									X
BN1106_s1264B000230	SID-1 related A;SID-1 related B;SID1 transmembrane family member 1	2	2	0.031323	0.043681	0	0	3	0	0	0.14608
BN1106_s2691B000138	Dynamin	3	2	0.24207	0.20833	0	2	0	0	1.5288	0
BN1106_s3464B000201	Uncharacterised	2	3	0.1452	0.32747									X
BN1106_s9271B000022	Thioredoxin glutathione reductase	2	2	0.23194	0.32345	2	0	0	2.5531	0	0
BN1106_s4749B000038	Uncharacterised	2	2	0.099072	0.13816								X
BN1106_s4948B000100	Cle7	2	2	0.15566	0.21707									X
BN1106_s986B000163	Activator of 90 kDa heat shock protein ATPase homolog 1	2	2	0.067131	0.093617									X
BN1106_s3171B000156	Heterogeneous nuclear ribonucleoprotein K	2	2	0.075365	0.1051									X
BN1106_s2949B000194	Microtubule-associated protein RP/EB family member 1;microtubule-associated protein, rp/eb family;Microtubule-associated protein RP/EB family	2	2	0.23612	0.55498									X
BN1106_s103B000726	Quinone oxidoreductase;Synaptic vesicle membrane protein VAT-1 homolog-like	2	3	0.11492	0.25541									X
BN1106_s11788B000014	Sorting nexin	2	2	0.48966	0.68286									X
BN1106_s771B000473	Gamma-glutamyltransferase-like protein 3 (T03 family);Gamma-glutamyltranspeptidase	2	2	0.051052	0.071195									X
BN1106_s497B000270	Epsin-2 (EPS-15-interacting protein 2) (Intersectin-EH-binding protein 2);liquid facets;Ribonuclease Z	2	2	0.06109	0.085193									X
BN1106_s1029B000156	Lysosomal protein NCU-G1-B	2	2	0.18975	0.26462							X
BN1106_s5179B000059	Cofactor A protein	2	2	0.25449	0.3549									X
BN1106_s1635B000166	Uncharacterised	2	2	0.22592	0.31506									X
