# Supplementary material for: Fasciola hepatica Extracellular Vesicles isolated from excretory-secretory products using a gravity flow method modulate dendritic cell phenotype and activity
Source: PLoS Negl Trop Dis. 2020 Sep 8;14(9):e0008626. doi: 10.1371/journal.pntd.0008626 (PMC7521716; doi:10.1371/journal.pntd.0008626)
Supplement: S3 Table — (XLSX) [file pntd.0008626.s005.xlsx]

## Sheet: Sheet1
S3 Table: Gene Ontology analysis of the 175 sub-dataset
Cellular Component
GO ID	Description	Number of occurences
GO:0016021	integral component of membrane	28
GO:0005737	cytoplasm	10
GO:0000145	exocyst	9
GO:0005622	intracellular	8
GO:0016020	membrane	8
GO:0005875	microtubule associated complex	8
GO:0005886	plasma membrane	8
GO:0005874	microtubule	6
GO:0000814	ESCRT II complex	4
GO:0005634	nucleus	4
GO:0098793	presynapse	3
GO:0015629	actin cytoskeleton	2
GO:0005885	Arp2/3 protein complex	2
GO:0005850	eukaryotic translation initiation factor 2 complex	2
GO:0043231	intracellular membrane-bounded organelle	2
GO:0016323	basolateral plasma membrane	1
GO:0005952	cAMP-dependent protein kinase complex	1
GO:0005938	cell cortex	1
GO:0009986	cell surface	1
GO:0005911	cell-cell junction	1
GO:0030131	clathrin adaptor complex	1
GO:0032154	cleavage furrow	1
GO:0030127	COPII vesicle coat	1
GO:0005856	cytoskeleton	1
GO:0005829	cytosol	1
GO:0005869	dynactin complex	1
GO:0005769	early endosome	1
GO:0030139	endocytic vesicle	1
GO:0005768	endosome	1
GO:0010008	endosome membrane	1
GO:0005576	extracellular region	1
GO:0019898	extrinsic component of membrane	1
GO:0008290	F-actin capping protein complex	1
GO:0031527	filopodium membrane	1
GO:0008305	integrin complex	1
GO:0030529	intracellular ribonucleoprotein complex	1
GO:0000159	protein phosphatase type 2A complex	1
GO:0055037	recycling endosome	1
GO:0001726	ruffle	1
GO:0045202	synapse	1
GO:0072669	tRNA-splicing ligase complex	1
GO:0019013	viral nucleocapsid	1
GO:0071203	WASH complex	1
Biological Process
GO ID	Description	Number of occurences
GO:0007017	microtubule-based process	9
GO:0006887	exocytosis	8
GO:0007264	small GTPase mediated signal transduction	8
GO:0015031	protein transport	7
GO:0006893	Golgi to plasma membrane transport	6
GO:0007165	signal transduction	6
GO:0046854	phosphatidylinositol phosphorylation	4
GO:0043328	protein targeting to vacuole involved in ubiquitin-dependent protein catabolic process via the multivesicular body sorting pathway	4
GO:0030036	actin cytoskeleton organization	3
GO:0006886	intracellular protein transport	3
GO:0035556	intracellular signal transduction	3
GO:0006950	response to stress	3
GO:0016192	vesicle-mediated transport	3
GO:0030042	actin filament depolymerization	2
GO:0034314	Arp2/3 complex-mediated actin nucleation	2
GO:0009058	biosynthetic process	2
GO:0007155	cell adhesion	2
GO:0007050	cell cycle arrest	2
GO:0045454	cell redox homeostasis	2
GO:0051601	exocyst localization	2
GO:0007229	integrin-mediated signaling pathway	2
GO:0043547	positive regulation of GTPase activity	2
GO:1990592	protein K69-linked ufmylation	2
GO:0055085	transmembrane transport	2
GO:0006388	tRNA splicing, via endonucleolytic cleavage and ligation	2
GO:0006906	vesicle fusion	2
GO:0007015	actin filament organization	1
GO:0000187	activation of MAPK activity	1
GO:0048675	axon extension	1
GO:0007420	brain development	1
GO:0048791	calcium ion-regulated exocytosis of neurotransmitter	1
GO:0007154	cell communication	1
GO:0048870	cell motility	1
GO:0006520	cellular amino acid metabolic process	1
GO:0009987	cellular process	1
GO:0071320	cellular response to cAMP	1
GO:0070301	cellular response to hydrogen peroxide	1
GO:0071479	cellular response to ionizing radiation	1
GO:0090398	cellular senescence	1
GO:0030866	cortical actin cytoskeleton organization	1
GO:0006241	CTP biosynthetic process	1
GO:0000910	cytokinesis	1
GO:0032508	DNA duplex unwinding	1
GO:0007032	endosome organization	1
GO:0008333	endosome to lysosome transport	1
GO:0006888	ER to Golgi vesicle-mediated transport	1
GO:0090162	establishment of epithelial cell polarity	1
GO:0001927	exocyst assembly	1
GO:0006749	glutathione metabolic process	1
GO:0006650	glycerophospholipid metabolic process	1
GO:0046836	glycolipid transport	1
GO:0007186	G-protein coupled receptor signaling pathway	1
GO:0006183	GTP biosynthetic process	1
GO:0097284	hepatocyte apoptotic process	1
GO:0042472	inner ear morphogenesis	1
GO:0030216	keratinocyte differentiation	1
GO:0060711	labyrinthine layer development	1
GO:0006629	lipid metabolic process	1
GO:0001889	liver development	1
GO:0045199	maintenance of epithelial cell apical/basal polarity	1
GO:0000165	MAPK cascade	1
GO:0032259	methylation	1
GO:0007067	mitotic nuclear division	1
GO:0007275	multicellular organism development	1
GO:0033028	myeloid cell apoptotic process	1
GO:0045786	negative regulation of cell cycle	1
GO:0030336	negative regulation of cell migration	1
GO:0008285	negative regulation of cell proliferation	1
GO:0050728	negative regulation of inflammatory response	1
GO:0043314	negative regulation of neutrophil degranulation	1
GO:0050885	neuromuscular process controlling balance	1
GO:0030182	neuron differentiation	1
GO:0007269	neurotransmitter secretion	1
GO:0006807	nitrogen compound metabolic process	1
GO:0000184	nuclear-transcribed mRNA catabolic process, nonsense-mediated decay	1
GO:0090305	nucleic acid phosphodiester bond hydrolysis	1
GO:0006289	nucleotide-excision repair	1
GO:0055114	oxidation-reduction process	1
GO:0006098	pentose-phosphate shunt	1
GO:0048015	phosphatidylinositol-mediated signaling	1
GO:0060674	placenta blood vessel development	1
GO:0030838	positive regulation of actin filament polymerization	1
GO:0045766	positive regulation of angiogenesis	1
GO:0043065	positive regulation of apoptotic process	1
GO:2000601	positive regulation of Arp2/3 complex-mediated actin nucleation	1
GO:0032781	positive regulation of ATPase activity	1
GO:0045597	positive regulation of cell differentiation	1
GO:2000767	positive regulation of cytoplasmic translation	1
GO:0050766	positive regulation of phagocytosis	1
GO:0043161	proteasome-mediated ubiquitin-dependent protein catabolic process	1
GO:0046777	protein autophosphorylation	1
GO:0006470	protein dephosphorylation	1
GO:0006457	protein folding	1
GO:1903361	protein localization to basolateral plasma membrane	1
GO:0000413	protein peptidyl-prolyl isomerization	1
GO:0016567	protein ubiquitination	1
GO:0006508	proteolysis	1
GO:0017158	regulation of calcium ion-dependent exocytosis	1
GO:0000079	regulation of cyclin-dependent protein serine/threonine kinase activity	1
GO:0060998	regulation of dendritic spine development	1
GO:0051489	regulation of filopodium assembly	1
GO:0006885	regulation of pH	1
GO:0035020	regulation of Rac protein signal transduction	1
GO:0032496	response to lipopolysaccharide	1
GO:0006278	RNA-dependent DNA biosynthetic process	1
GO:0031529	ruffle organization	1
GO:0006801	superoxide metabolic process	1
GO:0006413	translational initiation	1
GO:0006810	transport	1
GO:0006436	tryptophanyl-tRNA aminoacylation	1
GO:0007021	tubulin complex assembly	1
GO:0006511	ubiquitin-dependent protein catabolic process	1
GO:0006228	UTP biosynthetic process	1
Molecular Function
GO ID	Description	Number of occurences
GO:0005524	ATP binding	16
GO:0005509	calcium ion binding	11
GO:0005525	GTP binding	11
GO:0008270	zinc ion binding	7
GO:0003924	GTPase activity	5
GO:0016301	kinase activity	5
GO:0046872	metal ion binding	5
GO:0008017	microtubule binding	5
GO:0005543	phospholipid binding	4
GO:0003743	translation initiation factor activity	4
GO:0004674	protein serine/threonine kinase activity	3
GO:0003723	RNA binding	3
GO:0005544	calcium-dependent phospholipid binding	2
GO:0030276	clathrin binding	2
GO:0009055	electron carrier activity	2
GO:0005096	GTPase activator activity	2
GO:0017049	GTP-Rho binding	2
GO:0004386	helicase activity	2
GO:0000287	magnesium ion binding	2
GO:0050661	NADP binding	2
GO:0003676	nucleic acid binding	2
GO:0016491	oxidoreductase activity	2
GO:0016307	phosphatidylinositol phosphate kinase activity	2
GO:0005546	phosphatidylinositol-4,5-bisphosphate binding	2
GO:0016773	phosphotransferase activity, alcohol group as acceptor	2
GO:0030170	pyridoxal phosphate binding	2
GO:0019905	syntaxin binding	2
GO:0008483	transaminase activity	2
GO:0016740	transferase activity	2
GO:0016746	transferase activity, transferring acyl groups	2
GO:0003746	translation elongation factor activity	2
GO:0004430	1-phosphatidylinositol 4-kinase activity	1
GO:0016308	1-phosphatidylinositol-4-phosphate 5-kinase activity	1
GO:0032440	2-alkenal reductase [NAD(P)] activity	1
GO:0008441	3'(2'),5'-bisphosphate nucleotidase activity	1
GO:0016881	acid-amino acid ligase activity	1
GO:0004032	alditol:NADP+ 1-oxidoreductase activity	1
GO:0001671	ATPase activator activity	1
GO:0016887	ATPase activity	1
GO:0043141	ATP-dependent 5'-3' DNA helicase activity	1
GO:0008026	ATP-dependent helicase activity	1
GO:0003837	beta-ureidopropionase activity	1
GO:0005388	calcium-transporting ATPase activity	1
GO:0008603	cAMP-dependent protein kinase regulator activity	1
GO:0003824	catalytic activity	1
GO:0008324	cation transmembrane transporter activity	1
GO:0019829	cation-transporting ATPase activity	1
GO:0005375	copper ion transmembrane transporter activity	1
GO:0003684	damaged DNA binding	1
GO:0003677	DNA binding	1
GO:0050660	flavin adenine dinucleotide binding	1
GO:0003840	gamma-glutamyltransferase activity	1
GO:0019003	GDP binding	1
GO:0004345	glucose-6-phosphate dehydrogenase activity	1
GO:0004357	glutamate-cysteine ligase activity	1
GO:0043295	glutathione binding	1
GO:0004363	glutathione synthase activity	1
GO:0051861	glycolipid binding	1
GO:0017089	glycolipid transporter activity	1
GO:0047396	glycosylphosphatidylinositol diacylglycerol-lyase activity	1
GO:0020037	heme binding	1
GO:0016787	hydrolase activity	1
GO:0016810	hydrolase activity, acting on carbon-nitrogen (but not peptide) bonds	1
GO:0005216	ion channel activity	1
GO:0005506	iron ion binding	1
GO:0051536	iron-sulfur cluster binding	1
GO:0004021	L-alanine:2-oxoglutarate aminotransferase activity	1
GO:0004069	L-aspartate:2-oxoglutarate aminotransferase activity	1
GO:0016874	ligase activity	1
GO:0080130	L-phenylalanine:2-oxoglutarate aminotransferase activity	1
GO:0030145	manganese ion binding	1
GO:0004708	MAP kinase kinase activity	1
GO:0008237	metallopeptidase activity	1
GO:0008168	methyltransferase activity	1
GO:0000257	nitrilase activity	1
GO:0004550	nucleoside diphosphate kinase activity	1
GO:0000166	nucleotide binding	1
GO:0019825	oxygen binding	1
GO:0005344	oxygen transporter activity	1
GO:0003755	peptidyl-prolyl cis-trans isomerase activity	1
GO:0004826	phenylalanine-tRNA ligase activity	1
GO:0035091	phosphatidylinositol binding	1
GO:0032266	phosphatidylinositol-3-phosphate binding	1
GO:0004721	phosphoprotein phosphatase activity	1
GO:0008081	phosphoric diester hydrolase activity	1
GO:0015035	protein disulfide oxidoreductase activity	1
GO:0046982	protein heterodimerization activity	1
GO:0042803	protein homodimerization activity	1
GO:0004672	protein kinase activity	1
GO:0004697	protein kinase C activity	1
GO:0043539	protein serine/threonine kinase activator activity	1
GO:0004722	protein serine/threonine phosphatase activity	1
GO:0008565	protein transporter activity	1
GO:0004719	protein-L-isoaspartate (D-aspartate) O-methyltransferase activity	1
GO:0004872	receptor activity	1
GO:0005089	Rho guanyl-nucleotide exchange factor activity	1
GO:0003972	RNA ligase (ATP) activity	1
GO:0003964	RNA-directed DNA polymerase activity	1
GO:0004871	signal transducer activity	1
GO:0004728	signal transducer, downstream of receptor, with protein tyrosine phosphatase activity	1
GO:0015385	sodium:proton antiporter activity	1
GO:0004784	superoxide dismutase activity	1
GO:0004791	thioredoxin-disulfide reductase activity	1
GO:0016149	translation release factor activity, codon specific	1
GO:0005215	transporter activity	1
GO:0000213	tRNA-intron endonuclease activity	1
GO:0004830	tryptophan-tRNA ligase activity	1
GO:0004842	ubiquitin-protein transferase activity	1

## Sheet: Sheet2
Table S1: Gene Ontology analysis of the 175 sub-dataset
Cellular Component
GO ID
		Process				Component						Function
										GO:0005524
										GO:0005509
										GO:0005525
										GO:0008270
										GO:0003924
										GO:0016301
										GO:0046872
										GO:0008017
										GO:0005543
										GO:0003743
										GO:0004674
										GO:0003723
										GO:0005544
										GO:0030276
										GO:0009055
										GO:0005096
										GO:0017049
										GO:0004386
										GO:0000287
										GO:0050661
										GO:0003676
										GO:0016491
										GO:0016307
										GO:0005546
										GO:0016773
										GO:0030170
										GO:0019905
										GO:0008483
										GO:0016740
										GO:0016746
										GO:0003746
										GO:0004430
										GO:0016308
										GO:0032440
										GO:0008441
										GO:0016881
										GO:0004032
										GO:0001671
										GO:0016887
										GO:0043141
										GO:0008026
										GO:0003837
										GO:0005388
										GO:0008603
										GO:0003824
										GO:0008324
										GO:0019829
										GO:0005375
										GO:0003684
										GO:0003677
										GO:0050660
										GO:0003840
										GO:0019003
										GO:0004345
										GO:0004357
										GO:0043295
										GO:0004363
										GO:0051861
										GO:0017089
										GO:0047396
										GO:0020037
										GO:0016787
										GO:0016810
										GO:0005216
										GO:0005506
										GO:0051536
										GO:0004021
										GO:0004069
										GO:0016874
										GO:0080130
										GO:0030145
										GO:0004708
										GO:0008237
										GO:0008168
										GO:0000257
										GO:0004550
										GO:0000166
										GO:0019825
										GO:0005344
										GO:0003755
										GO:0004826
										GO:0035091
										GO:0032266
										GO:0004721
										GO:0008081
										GO:0015035
										GO:0046982
										GO:0042803
										GO:0004672
										GO:0004697
										GO:0043539
										GO:0004722
										GO:0008565
										GO:0004719
										GO:0004872
										GO:0005089
										GO:0003972
										GO:0003964
										GO:0004871
										GO:0004728
										GO:0015385
										GO:0004784
										GO:0004791
										GO:0016149
										GO:0005215
										GO:0000213
										GO:0004830
										GO:0004842
