# Supplementary material for: Fasciola hepatica Extracellular Vesicles isolated from excretory-secretory products using a gravity flow method modulate dendritic cell phenotype and activity
Source: PLoS Negl Trop Dis. 2020 Sep 8;14(9):e0008626. doi: 10.1371/journal.pntd.0008626 (PMC7521716; doi:10.1371/journal.pntd.0008626)
Supplement: S4 Table — (XLS) [file pntd.0008626.s006.xls]

## Sheet: Sheet1
S4 Table: List of plant lectins and their binding specificities used in the glycan microarray profiling of FhEVs and FhES.
No	Abbreviation	Origin	Species	Common name	Major Ligand(s)	Printed in	Supplier
1	AIA, Jacalin	Plant	Artocarpus integrifolia	Jack fruit lectin	Gal, Gal-β-(1,3)-GalNAc (sialylation independent)	Gal	EY Labs
2	RPbAI	Plant	Robinia pseudoacacia	Black locust lectin	Gal, GalNAc	Gal	EY Labs
3	PA-I	Bacteria	Pseudomonas aeruginosa	Pseudomonas lectin	Gal, Gal derivatives	Gal	Sigma Aldrich
4	SNA-II	Plant	Sambucus nigra	Sambucus lectin-II	Gal/GalNAc	Gal	EY Labs
5	SJA	Plant	Sophora japonica	Pagoda tree lectin	β-GalNAc	Gal	EY Labs
6	DBA	Plant	Dolichos biflorus	Horse gram lectin	GalNAc	Gal	EY Labs
7	GHA	Plant	Glechoma hederacea	Ground ivy lectin	GalNAc	Gal	EY Labs
8	SBA	Plant	Glycine max	Soy bean lectin	GalNAc	Gal	EY Labs
9	VVA-B4	Plant	Vicia villosa	Hairy vetch lectin	GalNAc	Gal	EY Labs
10	BPA	Plant	Bauhinia purpurea	Camels foot tree lectin	GalNAc/Gal	Gal	EY Labs
11	WFA	Plant	Wisteria floribunda	Japanese wisteria lectin	GalNAc/sulfated GalNAc	Gal	EY Labs
12	HPA	Animal	Helix pomatia	Garden snail lectin	α-GalNAc	Gal	EY Labs
13	GSL-I-A4	Plant	Griffonia simplicifolia	Griffonia/Bandeiraea lectin-I	α-GalNAc	Gal	EY Labs
14	ACA	Plant	Amaranthus caudatus	Amaranthin	Sialylated/Gal-β-(1,3)-GalNAc	Lac	Vector Labs
15	ABL	Fungi	Agaricus bisporus	Edible mushroom lectin	Gal-β-(1,3)-GalNAc, GlcNAc	Lac	EY Labs
16	PNA	Plant	Arachis hypogaea	Peanut lectin	Gal-β-(1,3)-GalNAc	Gal	EY Labs
17	GSL-II	Plant	Griffonia simplicifolia	Griffonia/Bandeiraea lectin-II	GlcNAc	GlcNAc	EY Labs
18	sWGA	Plant	Triticum vulgaris	Succinyl WGA	GlcNAc	GlcNAc	EY Labs
19	DSA	Plant	Datura stramonium	Jimson weed lectin	GlcNAc	GlcNAc	EY Labs
20	STA	Plant	Solanum tuberosum	Potato lectin	GlcNAc oligomers	GlcNAc	EY Labs
21	LEL	Plant	Lycopersicum eculentum	Tomato lectin	GlcNAc-β-(1,4)-GlcNAc	GlcNAc	EY Labs
22	Calsepa	Plant	Calystegia sepium	Bindweed lectin	Man/Maltose	Man	EY Labs
23	NPA	Plant	Narcissus pseudonarcissus	Daffodil lectin	α-(1,6)-Man	Man	EY Labs
24	GNA	Plant	Galanthus nivalis	Snowdrop lectin	Man-α-(1,3)-	Man	EY Labs
25	HHA	Plant	Hippeastrum hybrid	Amaryllis agglutinin	Man-α-(1,3)-Man-α-(1,6)-	Man	EY Labs
26	ConA	Plant	Canavalia ensiformis	Jack bean lectin	a-linked Man, Glc, GlcNAc	Man	EY Labs
27	Lch-B	Plant	Lens culinaris	Lentil isolectin B	Man, core fucosylated, agalactosylated biantennary N-glycans	Man	EY Labs
28	Lch-A	Plant	Lens culinaris	Lentil isolectin A	Man/ Glc	Man	EY Labs
29	PSA	Plant	Pisum sativum	Pea lectin	Man, core fucosylated trimannosyl N-glycans	Man	EY Labs
30	WGA	Plant	Triticum vulgaris	Wheat germ agglutinin	NeuAc/GlcNAc	GlcNAc	EY Labs
31	MAA	Plant	Maackia amurensis	Maackia agglutinin	Sialic acid-α-(2,3)-Gal(NAc)	Lac	EY Labs
32	SNA-I	Plant	Sambucus nigra	Sambucus lectin-I	Sialic acid-α-(2,6)-Gal(NAc)	Lac	EY Labs
33	CCA	Animal	Cancer antennarius	California crab	O-acetylated sialic acids	Lac	EY Labs
34	PHA-L	Plant	Phaseolus vulgaris	Kidney bean leukoagglutinin	tri-/tetra-antennary β-Gal/Gal-β-(1,4)-GlcNAc	Lac	EY Labs
35	PCA	Plant	Phaseolus coccineus	Scarlet runner bean lectin	GlcNAc in complex oligosaccharides	Lac	Sigma Aldrich
36	PHA-E	Plant	Phaseolus vulgaris	Kidney bean erythroagglutinin	biantennary, bisecting GlcNAc, β-Gal/Gal-β-(1,4)-GlcNAc	Gal	EY Labs
37	RCA-I/120	Plant	Ricinus communis	Castor bean lectin I	Gal-β-(1, 4)-GlcNAc	Gal	Vector Labs
38	CPA	Plant	Cicer arietinum	Chickpea lectin	Complex oligosaccharides	Lac	EY Labs
39	CAA	Plant	Caragana arborescens	Pea tree lectin	Gal-β-(1, 4)-GlcNAc	Lac	EY Labs
40	ECA	Plant	Erythrina cristagalli	Cocks comb/coral tree lectin	Gal-β-(1, 4)-GlcNAc oligomers	Lac	EY Labs
41	AAL	Fungi	Aleuria aurantia	Orange peel fungus lectin	Fuc-α-(1,6)- and Fuc-α-(1,3)-linked	Fuc	Vector Labs
42	LTA	Plant	Lotus tetragonolobus	Lotus lectin	Fuc-α-(1,3)-, Fuc-α-(1→6)- and Fuc-α-(1→2)-linked	Fuc	EY Labs
43	UEA-I	Plant	Ulex europaeus	Gorse lectin-I	Fuc-α-(1,2)-linked	Fuc	EY Labs
44	EEA	Plant	Euonymous europaeus	Spindle tree lectin	Terminal α-linked Gal	Gal	EY Labs
45	GSL-I-B4	Plant	Griffonia simplicifolia	Griffonia/Bandeiraea lectin-I	Terminal α-linked Gal	Gal	EY Labs
46	MPA	Plant	Maclura pomifera	Osage orange lectin	Terminal α-linked Gal	Gal	EY Labs
47	VRA	Plant	Vigna radiata		Terminal α-linked Gal	Gal	EY Labs
48	MOA	Fungi	Marasmius oreades	Fairy ring mushroom lectin	Terminal α-linked Gal	Gal	EY Labs
49	BSA		Bovine serum albumin			NS
50	PBS		Phosphate buffered saline			NS
